# Supplementary material for: Diethyl 2,2-bis­(3,5-di-tert-butyl-4-hy­droxy­benz­yl)malonate
Source: Acta Crystallogr Sect E Struct Rep Online. 2012 Jan 18;68(Pt 2):o448. doi: 10.1107/S1600536811054900 (PMC3275203; doi:10.1107/S1600536811054900)
Supplement: Supplementary file 1 [file e-68-0o448-sup1.cif]

##############################################################################
#                                                                            #
# This CIF contains the data in a paper accepted for publication in          #
# Acta Crystallographica Section E. It conforms to the requirements of       #
# Notes for Authors for Acta Crystallographica Section E, and has been       #
# peer reviewed under the auspices of the IUCr Commission on Journals.       #
#                                                                            #
# Full details of the Crystallographic Information File format               #
# are given in the paper "The Crystallographic Information File (CIF):       #
# a New Standard Archive File for Crystallography" by S. R. Hall, F. H.      #
# Allen and I. D. Brown [Acta Cryst. (1991), A47, 655-685].                  #
#                                                                            #
# The current version of the core CIF dictionary is obtainable from          #
# ftp://ftp.iucr.org/pub/cif_core.dic.                                       #
#                                                                            #
# Software is freely available for graphical display of the structure(s)     #
# in this CIF. For information consult the CIF software page                 #
# http://www.iucr.org/resources/cif/software.                                #
#                                                                            #
# This file may be used for bona fide research purposes within the           #
# scientific community so long as proper attribution is given to the journal # 
# article from which it was obtained.                                        #
#                                                                            #
##############################################################################
data_I
_audit_creation_method     SHELXL-97
_chemical_name_systematic
;
Diethyl 2,2-bis(3,5-di-<i>tert</i>-butyl-4-hydroxybenzyl)malonate
;
_chemical_name_common     ?
_chemical_formula_moiety     'C37 H56 O6'
_chemical_formula_sum     'C37 H56 O6'
_chemical_formula_iupac     'C37 H56 O6'
_chemical_formula_weight     596.82
_chemical_melting_point     ?
_symmetry_cell_setting     monoclinic
_symmetry_space_group_name_H-M     'C 2/c'
_symmetry_space_group_name_Hall     '-C 2yc'
loop_
    _symmetry_equiv_pos_as_xyz
    'x, y, z'
    '-x, y, -z+1/2'
    'x+1/2, y+1/2, z'
    '-x+1/2, y+1/2, -z+1/2'
    '-x, -y, -z'
    'x, -y, z-1/2'
    '-x+1/2, -y+1/2, -z'
    'x+1/2, -y+1/2, z-1/2'
_cell_length_a     20.006(6)
_cell_length_b     13.610(4)
_cell_length_c     14.252(4)
_cell_angle_alpha     90.00
_cell_angle_beta     111.344(5)
_cell_angle_gamma     90.00
_cell_volume     3614.4(18)
_cell_formula_units_Z     4
_cell_measurement_reflns_used     2211
_cell_measurement_theta_min     2.19
_cell_measurement_theta_max     23.30
_cell_measurement_temperature     294(2)
_exptl_crystal_description     'block'
_exptl_crystal_colour     'colourless'
_exptl_crystal_size_max     0.22
_exptl_crystal_size_mid     0.18
_exptl_crystal_size_min     0.16
_exptl_crystal_density_diffrn     1.097
_exptl_crystal_density_meas     ?
_exptl_crystal_density_method     'not measured'
_exptl_crystal_F_000     1304
_exptl_absorpt_coefficient_mu     0.073
_exptl_absorpt_correction_type     multi-scan
_exptl_absorpt_process_details     '(<i>SADABS</i>; Sheldrick, 1996)'
_exptl_absorpt_correction_T_min     0.9842
_exptl_absorpt_correction_T_max     0.9885
_exptl_special_details     ?
_diffrn_ambient_temperature     294(2)
_diffrn_radiation_type     MoK\a
_diffrn_radiation_wavelength     0.71073
_diffrn_radiation_source     'fine-focus sealed tube'
_diffrn_radiation_monochromator     graphite
_diffrn_measurement_device_type     'Bruker SMART 1000'
_diffrn_measurement_method     '\f and \w scans'
_diffrn_detector_area_resol_mean     ?
_diffrn_reflns_number     9457
_diffrn_reflns_av_R_equivalents     0.0423
_diffrn_reflns_av_sigmaI/netI     0.0481
_diffrn_reflns_theta_min     1.85
_diffrn_reflns_theta_max     25.25
_diffrn_reflns_theta_full     25.25
_diffrn_measured_fraction_theta_max     0.999
_diffrn_measured_fraction_theta_full     0.999
_diffrn_reflns_limit_h_min     -24
_diffrn_reflns_limit_h_max     20
_diffrn_reflns_limit_k_min     -16
_diffrn_reflns_limit_k_max     11
_diffrn_reflns_limit_l_min     -14
_diffrn_reflns_limit_l_max     17
_diffrn_standards_number     0
_diffrn_standards_interval_count     ?
_diffrn_standards_interval_time     ?
_diffrn_standards_decay_%     0
_refine_special_details
;
 Refinement of F^2^ against ALL reflections.  The weighted R-factor wR and
 goodness of fit S are based on F^2^, conventional R-factors R are based
 on F, with F set to zero for negative F^2^. The threshold expression of
 F^2^ > 2sigma(F^2^) is used only for calculating R-factors(gt) etc. and is
 not relevant to the choice of reflections for refinement.  R-factors based
 on F^2^ are statistically about twice as large as those based on F, and R-
 factors based on ALL data will be even larger.
;
_reflns_number_total     3280
_reflns_number_gt     2010
_reflns_threshold_expression     I>2sigma(I)
_refine_ls_structure_factor_coef     Fsqd
_refine_ls_matrix_type     full
_refine_ls_R_factor_all     0.0951
_refine_ls_R_factor_gt     0.0527
_refine_ls_wR_factor_gt     0.1355
_refine_ls_wR_factor_ref     0.1508
_refine_ls_goodness_of_fit_ref     1.055
_refine_ls_restrained_S_all     1.055
_refine_ls_number_reflns     3280
_refine_ls_number_parameters     206
_refine_ls_number_restraints     1
_refine_ls_number_constraints     102
_refine_ls_hydrogen_treatment     mixed
_refine_ls_weighting_scheme     calc
_refine_ls_weighting_details
         'calc w=1/[\s^2^(Fo^2^)+(0.0716P)^2^+0.7136P] where P=(Fo^2^+2Fc^2^)/3'
_atom_sites_solution_hydrogens     difmap
_atom_sites_solution_primary     direct
_atom_sites_solution_secondary     difmap
_refine_ls_shift/su_max     0.000
_refine_ls_shift/su_mean     0.000
_refine_diff_density_max     0.339
_refine_diff_density_min     -0.245
_refine_ls_extinction_method     '<i>SHELXL97</i> (Sheldrick, 2008)'
_refine_ls_extinction_coef     0.0090(10)
_refine_ls_extinction_expression
                                  'Fc^*^=kFc[1+0.001xFc^2^\l^3^/sin(2\q)]^-1/4^'
loop_
    _atom_type_symbol
    _atom_type_description
    _atom_type_scat_dispersion_real
    _atom_type_scat_dispersion_imag
    _atom_type_scat_source
    'C' 'C' 0.0033 0.0016
                         'International Tables Vol C Tables 4.2.6.8 and 6.1.1.4'
    'H' 'H' 0.0000 0.0000
                         'International Tables Vol C Tables 4.2.6.8 and 6.1.1.4'
    'O' 'O' 0.0106 0.0060
                         'International Tables Vol C Tables 4.2.6.8 and 6.1.1.4'
_computing_data_collection     '<i>SMART</i> (Bruker, 1997)'
_computing_cell_refinement     '<i>SAINT</i> (Bruker, 1997)'
_computing_data_reduction     '<i>SAINT</i> (Bruker, 1997)'
_computing_structure_solution     '<i>SHELXS97</i> (Sheldrick, 2008)'
_computing_structure_refinement     '<i>SHELXL97</i> (Sheldrick, 2008)'
_computing_molecular_graphics
    '<i>PLATON</i> (Spek, 2009) and <i>Mercury</i> (Macrae <i>et al.</i>, 2008)'
_computing_publication_material
          '<i>SHELXL97</i> (Sheldrick, 2008) and <i>publCIF</i> (Westrip, 2010)'
loop_
    _atom_site_type_symbol
    _atom_site_label
    _atom_site_fract_x
    _atom_site_fract_y
    _atom_site_fract_z
    _atom_site_U_iso_or_equiv
    _atom_site_adp_type
    _atom_site_calc_flag
    _atom_site_refinement_flags
    _atom_site_occupancy
    _atom_site_symmetry_multiplicity
    _atom_site_disorder_assembly
    _atom_site_disorder_group
    O O1 0.71866(9) 0.42187(11) 0.62113(12) 0.0666(5) Uani d D 1 8 . .
    H H1 0.7512(12) 0.3850(16) 0.6488(18) 0.080 Uiso d D 1 8 . .
    O O2 0.62147(8) 0.10154(10) 0.29387(12) 0.0648(5) Uani d . 1 8 . .
    O O3 0.54675(8) 0.02822(10) 0.35618(12) 0.0569(5) Uani d . 1 8 . .
    C C1 0.66141(11) 0.37176(15) 0.55316(15) 0.0447(5) Uani d . 1 8 . .
    C C2 0.64934(10) 0.27165(15) 0.56606(14) 0.0427(5) Uani d . 1 8 . .
    C C3 0.59129(11) 0.22877(15) 0.49092(14) 0.0442(5) Uani d . 1 8 . .
    H H3A 0.5820 0.1627 0.4976 0.053 Uiso calc R 1 8 . .
    C C4 0.54664(10) 0.27825(14) 0.40700(14) 0.0410(5) Uani d . 1 8 . .
    C C5 0.55917(10) 0.37794(14) 0.40102(15) 0.0442(5) Uani d . 1 8 . .
    H H5A 0.5288 0.4130 0.3460 0.053 Uiso calc R 1 8 . .
    C C6 0.61499(11) 0.42780(14) 0.47341(14) 0.0433(5) Uani d . 1 8 . .
    C C7 0.62391(12) 0.54031(16) 0.46818(17) 0.0563(6) Uani d . 1 8 . .
    C C8 0.69596(16) 0.56725(19) 0.4609(2) 0.0836(9) Uani d . 1 8 . .
    H H8A 0.6997 0.6374 0.4579 0.125 Uiso calc R 1 8 . .
    H H8B 0.6992 0.5386 0.4011 0.125 Uiso calc R 1 8 . .
    H H8C 0.7342 0.5427 0.5189 0.125 Uiso calc R 1 8 . .
    C C9 0.56543(16) 0.58469(17) 0.3764(2) 0.0934(10) Uani d . 1 8 . .
    H H9A 0.5193 0.5717 0.3801 0.140 Uiso calc R 1 8 . .
    H H9B 0.5677 0.5559 0.3162 0.140 Uiso calc R 1 8 . .
    H H9C 0.5725 0.6544 0.3753 0.140 Uiso calc R 1 8 . .
    C C10 0.61797(15) 0.58785(18) 0.5627(2) 0.0780(8) Uani d . 1 8 . .
    H H10A 0.5727 0.5708 0.5673 0.117 Uiso calc R 1 8 . .
    H H10B 0.6213 0.6580 0.5584 0.117 Uiso calc R 1 8 . .
    H H10C 0.6562 0.5645 0.6215 0.117 Uiso calc R 1 8 . .
    C C11 0.69699(12) 0.21224(15) 0.65805(15) 0.0509(6) Uani d . 1 8 . .
    C C12 0.77149(12) 0.19636(19) 0.6533(2) 0.0744(8) Uani d . 1 8 . .
    H H12A 0.7666 0.1663 0.5902 0.112 Uiso calc R 1 8 . .
    H H12B 0.7992 0.1543 0.7076 0.112 Uiso calc R 1 8 . .
    H H12C 0.7953 0.2585 0.6590 0.112 Uiso calc R 1 8 . .
    C C13 0.66642(15) 0.10925(19) 0.6605(2) 0.0815(9) Uani d . 1 8 . .
    H H13A 0.6176 0.1147 0.6563 0.122 Uiso calc R 1 8 . .
    H H13B 0.6944 0.0771 0.7223 0.122 Uiso calc R 1 8 . .
    H H13C 0.6682 0.0716 0.6046 0.122 Uiso calc R 1 8 . .
    C C14 0.7024(2) 0.2628(2) 0.75627(18) 0.1034(11) Uani d . 1 8 . .
    H H14A 0.7281 0.3236 0.7627 0.155 Uiso calc R 1 8 . .
    H H14B 0.7276 0.2208 0.8121 0.155 Uiso calc R 1 8 . .
    H H14C 0.6551 0.2757 0.7557 0.155 Uiso calc R 1 8 . .
    C C15 0.48315(10) 0.22752(14) 0.32896(15) 0.0432(5) Uani d . 1 8 . .
    H H15A 0.4486 0.2774 0.2933 0.052 Uiso calc R 1 8 . .
    H H15B 0.4604 0.1860 0.3639 0.052 Uiso calc R 1 8 . .
    C C16 0.5000 0.16358(19) 0.2500 0.0390(7) Uani d S 1 4 . .
    C C17 0.56390(11) 0.09625(14) 0.30121(16) 0.0452(5) Uani d . 1 8 . .
    C C18 0.60223(15) -0.04431(19) 0.4048(2) 0.0806(9) Uani d . 1 8 . .
    H H18A 0.6138 -0.0811 0.3544 0.097 Uiso calc R 1 8 . .
    H H18B 0.6454 -0.0117 0.4487 0.097 Uiso calc R 1 8 . .
    C C19 0.5756(2) -0.1098(2) 0.4627(3) 0.1349(15) Uani d . 1 8 . .
    H H19A 0.5583 -0.0721 0.5061 0.202 Uiso calc R 1 8 . .
    H H19B 0.6136 -0.1522 0.5027 0.202 Uiso calc R 1 8 . .
    H H19C 0.5372 -0.1487 0.4179 0.202 Uiso calc R 1 8 . .
loop_
    _atom_site_aniso_label
    _atom_site_aniso_U_11
    _atom_site_aniso_U_22
    _atom_site_aniso_U_33
    _atom_site_aniso_U_12
    _atom_site_aniso_U_13
    _atom_site_aniso_U_23
    O1 0.0501(10) 0.0581(10) 0.0683(11) 0.0038(8) -0.0064(8) -0.0100(8)
    O2 0.0362(9) 0.0680(11) 0.0886(12) 0.0093(7) 0.0209(8) 0.0083(9)
    O3 0.0506(9) 0.0445(9) 0.0687(10) 0.0078(7) 0.0133(8) 0.0154(8)
    C1 0.0392(12) 0.0532(13) 0.0402(12) 0.0006(10) 0.0125(10) -0.0089(10)
    C2 0.0412(12) 0.0520(13) 0.0357(11) 0.0039(10) 0.0150(10) -0.0004(10)
    C3 0.0450(12) 0.0457(12) 0.0434(12) 0.0003(9) 0.0179(10) 0.0027(10)
    C4 0.0370(11) 0.0462(12) 0.0406(11) 0.0020(9) 0.0149(9) -0.0023(9)
    C5 0.0405(12) 0.0485(13) 0.0403(11) 0.0072(9) 0.0107(10) 0.0008(10)
    C6 0.0426(12) 0.0442(12) 0.0424(12) 0.0030(9) 0.0146(10) -0.0024(10)
    C7 0.0490(14) 0.0466(13) 0.0623(15) 0.0011(10) 0.0071(12) -0.0023(11)
    C8 0.081(2) 0.0697(17) 0.105(2) -0.0119(14) 0.0392(17) 0.0075(16)
    C9 0.098(2) 0.0500(15) 0.091(2) -0.0007(14) -0.0152(17) 0.0087(14)
    C10 0.083(2) 0.0578(16) 0.0886(19) 0.0071(13) 0.0263(16) -0.0202(14)
    C11 0.0536(14) 0.0575(14) 0.0390(12) 0.0061(10) 0.0137(10) 0.0040(10)
    C12 0.0547(16) 0.0748(17) 0.0890(19) 0.0154(12) 0.0204(14) 0.0210(15)
    C13 0.0780(19) 0.0861(19) 0.0679(17) -0.0075(15) 0.0115(14) 0.0331(15)
    C14 0.146(3) 0.114(2) 0.0415(15) 0.039(2) 0.0247(17) 0.0077(15)
    C15 0.0357(11) 0.0466(12) 0.0462(12) 0.0021(9) 0.0135(9) 0.0023(10)
    C16 0.0318(15) 0.0369(15) 0.0434(16) 0.000 0.0079(13) 0.000
    C17 0.0389(13) 0.0398(12) 0.0529(13) -0.0006(9) 0.0118(10) -0.0039(10)
    C18 0.080(2) 0.0642(17) 0.088(2) 0.0283(14) 0.0186(16) 0.0248(15)
    C19 0.120(3) 0.099(2) 0.193(4) 0.031(2) 0.066(3) 0.083(3)
_geom_special_details
;
 All esds (except the esd in the dihedral angle between two l.s. planes)
 are estimated using the full covariance matrix.  The cell esds are taken
 into account individually in the estimation of esds in distances, angles
 and torsion angles; correlations between esds in cell parameters are only
 used when they are defined by crystal symmetry.  An approximate (isotropic)
 treatment of cell esds is used for estimating esds involving l.s. planes.
;
loop_
    _geom_bond_atom_site_label_1
    _geom_bond_atom_site_label_2
    _geom_bond_site_symmetry_2
    _geom_bond_distance
    _geom_bond_publ_flag
    O1 C1 . 1.381(2) ?
    O1 H1 . 0.803(16) ?
    O2 C17 . 1.196(2) ?
    O3 C17 . 1.336(2) ?
    O3 C18 . 1.459(3) ?
    C1 C6 . 1.403(3) ?
    C1 C2 . 1.407(3) ?
    C2 C3 . 1.389(3) ?
    C2 C11 . 1.540(3) ?
    C3 C4 . 1.380(3) ?
    C3 H3A . 0.9300 ?
    C4 C5 . 1.388(3) ?
    C4 C15 . 1.516(3) ?
    C5 C6 . 1.390(3) ?
    C5 H5A . 0.9300 ?
    C6 C7 . 1.547(3) ?
    C7 C9 . 1.526(3) ?
    C7 C8 . 1.527(4) ?
    C7 C10 . 1.538(3) ?
    C8 H8A . 0.9600 ?
    C8 H8B . 0.9600 ?
    C8 H8C . 0.9600 ?
    C9 H9A . 0.9600 ?
    C9 H9B . 0.9600 ?
    C9 H9C . 0.9600 ?
    C10 H10A . 0.9600 ?
    C10 H10B . 0.9600 ?
    C10 H10C . 0.9600 ?
    C11 C14 . 1.528(3) ?
    C11 C12 . 1.532(3) ?
    C11 C13 . 1.535(3) ?
    C12 H12A . 0.9600 ?
    C12 H12B . 0.9600 ?
    C12 H12C . 0.9600 ?
    C13 H13A . 0.9600 ?
    C13 H13B . 0.9600 ?
    C13 H13C . 0.9600 ?
    C14 H14A . 0.9600 ?
    C14 H14B . 0.9600 ?
    C14 H14C . 0.9600 ?
    C15 C16 . 1.554(2) ?
    C15 H15A . 0.9700 ?
    C15 H15B . 0.9700 ?
    C16 C17 2_655 1.526(2) ?
    C16 C17 . 1.526(2) ?
    C16 C15 2_655 1.554(2) ?
    C18 C19 . 1.442(4) ?
    C18 H18A . 0.9700 ?
    C18 H18B . 0.9700 ?
    C19 H19A . 0.9600 ?
    C19 H19B . 0.9600 ?
    C19 H19C . 0.9600 ?
loop_
    _geom_angle_atom_site_label_1
    _geom_angle_atom_site_label_2
    _geom_angle_atom_site_label_3
    _geom_angle_site_symmetry_1
    _geom_angle_site_symmetry_3
    _geom_angle
    _geom_angle_publ_flag
    C1 O1 H1 . . 110.7(19) ?
    C17 O3 C18 . . 115.76(19) ?
    O1 C1 C6 . . 115.80(19) ?
    O1 C1 C2 . . 121.62(18) ?
    C6 C1 C2 . . 122.53(18) ?
    C3 C2 C1 . . 116.16(18) ?
    C3 C2 C11 . . 121.36(18) ?
    C1 C2 C11 . . 122.48(18) ?
    C4 C3 C2 . . 123.98(19) ?
    C4 C3 H3A . . 118.0 ?
    C2 C3 H3A . . 118.0 ?
    C3 C4 C5 . . 117.11(18) ?
    C3 C4 C15 . . 121.26(18) ?
    C5 C4 C15 . . 121.46(17) ?
    C4 C5 C6 . . 123.08(18) ?
    C4 C5 H5A . . 118.5 ?
    C6 C5 H5A . . 118.5 ?
    C5 C6 C1 . . 116.87(19) ?
    C5 C6 C7 . . 121.54(17) ?
    C1 C6 C7 . . 121.56(18) ?
    C9 C7 C8 . . 107.1(2) ?
    C9 C7 C10 . . 107.7(2) ?
    C8 C7 C10 . . 109.6(2) ?
    C9 C7 C6 . . 111.54(18) ?
    C8 C7 C6 . . 111.67(18) ?
    C10 C7 C6 . . 109.11(19) ?
    C7 C8 H8A . . 109.5 ?
    C7 C8 H8B . . 109.5 ?
    H8A C8 H8B . . 109.5 ?
    C7 C8 H8C . . 109.5 ?
    H8A C8 H8C . . 109.5 ?
    H8B C8 H8C . . 109.5 ?
    C7 C9 H9A . . 109.5 ?
    C7 C9 H9B . . 109.5 ?
    H9A C9 H9B . . 109.5 ?
    C7 C9 H9C . . 109.5 ?
    H9A C9 H9C . . 109.5 ?
    H9B C9 H9C . . 109.5 ?
    C7 C10 H10A . . 109.5 ?
    C7 C10 H10B . . 109.5 ?
    H10A C10 H10B . . 109.5 ?
    C7 C10 H10C . . 109.5 ?
    H10A C10 H10C . . 109.5 ?
    H10B C10 H10C . . 109.5 ?
    C14 C11 C12 . . 111.0(2) ?
    C14 C11 C13 . . 106.6(2) ?
    C12 C11 C13 . . 105.9(2) ?
    C14 C11 C2 . . 111.06(18) ?
    C12 C11 C2 . . 110.30(17) ?
    C13 C11 C2 . . 111.76(18) ?
    C11 C12 H12A . . 109.5 ?
    C11 C12 H12B . . 109.5 ?
    H12A C12 H12B . . 109.5 ?
    C11 C12 H12C . . 109.5 ?
    H12A C12 H12C . . 109.5 ?
    H12B C12 H12C . . 109.5 ?
    C11 C13 H13A . . 109.5 ?
    C11 C13 H13B . . 109.5 ?
    H13A C13 H13B . . 109.5 ?
    C11 C13 H13C . . 109.5 ?
    H13A C13 H13C . . 109.5 ?
    H13B C13 H13C . . 109.5 ?
    C11 C14 H14A . . 109.5 ?
    C11 C14 H14B . . 109.5 ?
    H14A C14 H14B . . 109.5 ?
    C11 C14 H14C . . 109.5 ?
    H14A C14 H14C . . 109.5 ?
    H14B C14 H14C . . 109.5 ?
    C4 C15 C16 . . 116.22(15) ?
    C4 C15 H15A . . 108.2 ?
    C16 C15 H15A . . 108.2 ?
    C4 C15 H15B . . 108.2 ?
    C16 C15 H15B . . 108.2 ?
    H15A C15 H15B . . 107.4 ?
    C17 C16 C17 2_655 . 106.2(2) ?
    C17 C16 C15 2_655 2_655 110.79(10) ?
    C17 C16 C15 . 2_655 108.55(11) ?
    C17 C16 C15 2_655 . 108.55(11) ?
    C17 C16 C15 . . 110.79(10) ?
    C15 C16 C15 2_655 . 111.9(2) ?
    O2 C17 O3 . . 123.65(19) ?
    O2 C17 C16 . . 126.01(18) ?
    O3 C17 C16 . . 110.34(17) ?
    C19 C18 O3 . . 108.3(3) ?
    C19 C18 H18A . . 110.0 ?
    O3 C18 H18A . . 110.0 ?
    C19 C18 H18B . . 110.0 ?
    O3 C18 H18B . . 110.0 ?
    H18A C18 H18B . . 108.4 ?
    C18 C19 H19A . . 109.5 ?
    C18 C19 H19B . . 109.5 ?
    H19A C19 H19B . . 109.5 ?
    C18 C19 H19C . . 109.5 ?
    H19A C19 H19C . . 109.5 ?
    H19B C19 H19C . . 109.5 ?
loop_
    _geom_torsion_atom_site_label_1
    _geom_torsion_atom_site_label_2
    _geom_torsion_atom_site_label_3
    _geom_torsion_atom_site_label_4
    _geom_torsion_site_symmetry_1
    _geom_torsion_site_symmetry_2
    _geom_torsion_site_symmetry_3
    _geom_torsion_site_symmetry_4
    _geom_torsion
    _geom_torsion_publ_flag
    O1 C1 C2 C3 . . . . -178.03(19) ?
    C6 C1 C2 C3 . . . . 4.5(3) ?
    O1 C1 C2 C11 . . . . 2.3(3) ?
    C6 C1 C2 C11 . . . . -175.11(18) ?
    C1 C2 C3 C4 . . . . 0.2(3) ?
    C11 C2 C3 C4 . . . . 179.83(18) ?
    C2 C3 C4 C5 . . . . -3.3(3) ?
    C2 C3 C4 C15 . . . . -178.59(19) ?
    C3 C4 C5 C6 . . . . 1.8(3) ?
    C15 C4 C5 C6 . . . . 177.16(19) ?
    C4 C5 C6 C1 . . . . 2.5(3) ?
    C4 C5 C6 C7 . . . . -175.45(19) ?
    O1 C1 C6 C5 . . . . 176.62(18) ?
    C2 C1 C6 C5 . . . . -5.8(3) ?
    O1 C1 C6 C7 . . . . -5.4(3) ?
    C2 C1 C6 C7 . . . . 172.14(19) ?
    C5 C6 C7 C9 . . . . -0.2(3) ?
    C1 C6 C7 C9 . . . . -178.0(2) ?
    C5 C6 C7 C8 . . . . -120.0(2) ?
    C1 C6 C7 C8 . . . . 62.1(3) ?
    C5 C6 C7 C10 . . . . 118.7(2) ?
    C1 C6 C7 C10 . . . . -59.1(3) ?
    C3 C2 C11 C14 . . . . -126.1(3) ?
    C1 C2 C11 C14 . . . . 53.5(3) ?
    C3 C2 C11 C12 . . . . 110.4(2) ?
    C1 C2 C11 C12 . . . . -69.9(3) ?
    C3 C2 C11 C13 . . . . -7.1(3) ?
    C1 C2 C11 C13 . . . . 172.5(2) ?
    C3 C4 C15 C16 . . . . -81.2(2) ?
    C5 C4 C15 C16 . . . . 103.7(2) ?
    C4 C15 C16 C17 . . . 2_655 163.70(16) ?
    C4 C15 C16 C17 . . . . 47.5(2) ?
    C4 C15 C16 C15 . . . 2_655 -73.76(15) ?
    C18 O3 C17 O2 . . . . -2.7(3) ?
    C18 O3 C17 C16 . . . . 176.81(18) ?
    C17 C16 C17 O2 2_655 . . . 129.7(2) ?
    C15 C16 C17 O2 2_655 . . . 10.6(3) ?
    C15 C16 C17 O2 . . . . -112.6(2) ?
    C17 C16 C17 O3 2_655 . . . -49.75(12) ?
    C15 C16 C17 O3 2_655 . . . -168.89(16) ?
    C15 C16 C17 O3 . . . . 67.9(2) ?
    C17 O3 C18 C19 . . . . 178.4(3) ?
loop_
    _geom_hbond_atom_site_label_D
    _geom_hbond_atom_site_label_H
    _geom_hbond_atom_site_label_A
    _geom_hbond_site_symmetry_A
    _geom_hbond_distance_DH
    _geom_hbond_distance_HA
    _geom_hbond_distance_DA
    _geom_hbond_angle_DHA
    O1 H1 O2 7_656 0.803(16) 2.38(2) 2.996(2) 134(2)
    C12 H12C O2 7_656 0.96 2.46 3.398(3) 167
_iucr_refine_instructions_details
;
TITL 70601C IN C2/C
CELL  0.71073 20.00600 13.60970 14.25250 90.00000 111.34400 90.00000
ZERR 4  0.00590  0.00380  0.00410  0.00000  0.00500  0.00000
LATT 7
SYMM -X, Y, -Z+ 0.50000
SFAC C H O
UNIT 148 224 24
TEMP 21
L.S. 9
ACTA
BOND $H
FMAP 2
PLAN 30
HTAB
CONF
EQIV $1 3/2-X,1/2-Y,1-Z
HTAB
HTAB O1 O2_$1
HTAB C12 O2_$1
OMIT 0 50.5
DFIX 0.82 .02 O1 H1
REM SIZE 0.22 0.18 0.16
WGHT    0.071600    0.713600
EXTI    0.008998
FVAR       0.48750
O1    3    0.718663    0.421875    0.621134    11.00000    0.05010    0.05812 =
         0.06826   -0.00997   -0.00638    0.00377
H1    2    0.751208    0.385003    0.648779    11.00000   -1.20000
O2    3    0.621471    0.101539    0.293875    11.00000    0.03617    0.06802 =
         0.08863    0.00830    0.02088    0.00926
O3    3    0.546747    0.028223    0.356176    11.00000    0.05056    0.04449 =
         0.06875    0.01535    0.01334    0.00776
C1    1    0.661406    0.371763    0.553165    11.00000    0.03920    0.05320 =
         0.04022   -0.00887    0.01254    0.00065
C2    1    0.649342    0.271645    0.566056    11.00000    0.04124    0.05197 =
         0.03573   -0.00036    0.01496    0.00392
C3    1    0.591293    0.228772    0.490917    11.00000    0.04505    0.04565 =
         0.04341    0.00265    0.01790    0.00031
AFIX  43
H3A   2    0.581970    0.162718    0.497587    11.00000   -1.20000
AFIX   0
C4    1    0.546639    0.278245    0.407002    11.00000    0.03698    0.04618 =
         0.04062   -0.00230    0.01492    0.00196
C5    1    0.559173    0.377938    0.401023    11.00000    0.04046    0.04846 =
         0.04027    0.00083    0.01067    0.00715
AFIX  43
H5A   2    0.528814    0.413030    0.346022    11.00000   -1.20000
AFIX   0
C6    1    0.614990    0.427797    0.473412    11.00000    0.04258    0.04422 =
         0.04238   -0.00242    0.01457    0.00300
C7    1    0.623911    0.540313    0.468185    11.00000    0.04904    0.04659 =
         0.06232   -0.00232    0.00710    0.00106
C8    1    0.695956    0.567251    0.460853    11.00000    0.08103    0.06966 =
         0.10468    0.00753    0.03920   -0.01188
AFIX 137
H8A   2    0.699743    0.637410    0.457892    11.00000   -1.50000
H8B   2    0.699203    0.538584    0.401115    11.00000   -1.50000
H8C   2    0.734207    0.542690    0.518942    11.00000   -1.50000
AFIX   0
C9    1    0.565429    0.584685    0.376432    11.00000    0.09816    0.04999 =
         0.09051    0.00867   -0.01516   -0.00065
AFIX 137
H9A   2    0.519270    0.571714    0.380080    11.00000   -1.50000
H9B   2    0.567722    0.555872    0.316196    11.00000   -1.50000
H9C   2    0.572515    0.654377    0.375315    11.00000   -1.50000
AFIX   0
C10   1    0.617974    0.587851    0.562714    11.00000    0.08347    0.05777 =
         0.08859   -0.02018    0.02633    0.00706
AFIX 137
H10A  2    0.572702    0.570772    0.567292    11.00000   -1.50000
H10B  2    0.621265    0.657965    0.558414    11.00000   -1.50000
H10C  2    0.656248    0.564494    0.621453    11.00000   -1.50000
AFIX   0
C11   1    0.696987    0.212236    0.658051    11.00000    0.05357    0.05745 =
         0.03900    0.00400    0.01370    0.00610
C12   1    0.771495    0.196360    0.653277    11.00000    0.05467    0.07478 =
         0.08902    0.02100    0.02044    0.01536
AFIX 137
H12A  2    0.766644    0.166269    0.590209    11.00000   -1.50000
H12B  2    0.799190    0.154341    0.707624    11.00000   -1.50000
H12C  2    0.795340    0.258522    0.659006    11.00000   -1.50000
AFIX   0
C13   1    0.666419    0.109253    0.660528    11.00000    0.07800    0.08606 =
         0.06786    0.03314    0.01145   -0.00745
AFIX 137
H13A  2    0.617553    0.114686    0.656258    11.00000   -1.50000
H13B  2    0.694388    0.077098    0.722325    11.00000   -1.50000
H13C  2    0.668194    0.071558    0.604551    11.00000   -1.50000
AFIX   0
C14   1    0.702445    0.262788    0.756268    11.00000    0.14641    0.11421 =
         0.04152    0.00773    0.02472    0.03939
AFIX 137
H14A  2    0.728061    0.323590    0.762699    11.00000   -1.50000
H14B  2    0.727579    0.220826    0.812138    11.00000   -1.50000
H14C  2    0.655124    0.275716    0.755691    11.00000   -1.50000
AFIX   0
C15   1    0.483151    0.227522    0.328960    11.00000    0.03573    0.04663 =
         0.04616    0.00229    0.01351    0.00214
AFIX  23
H15A  2    0.448613    0.277384    0.293263    11.00000   -1.20000
H15B  2    0.460361    0.186034    0.363950    11.00000   -1.20000
AFIX   0
C16   1    0.500000    0.163582    0.250000    10.50000    0.03178    0.03685 =
         0.04344    0.00000    0.00791    0.00000
C17   1    0.563896    0.096249    0.301207    11.00000    0.03888    0.03981 =
         0.05290   -0.00390    0.01181   -0.00061
C18   1    0.602229   -0.044314    0.404838    11.00000    0.07976    0.06416 =
         0.08775    0.02484    0.01855    0.02827
AFIX  23
H18A  2    0.613812   -0.081064    0.354443    11.00000   -1.20000
H18B  2    0.645439   -0.011739    0.448661    11.00000   -1.20000
AFIX   0
C19   1    0.575602   -0.109800    0.462705    11.00000    0.12028    0.09876 =
         0.19297    0.08296    0.06559    0.03089
AFIX 137
H19A  2    0.558281   -0.072107    0.506091    11.00000   -1.50000
H19B  2    0.613636   -0.152244    0.502670    11.00000   -1.50000
H19C  2    0.537158   -0.148660    0.417891    11.00000   -1.50000
HKLF 4
REM  70601C IN C2/C
REM R1 =  0.0527 for   2010 Fo > 4sig(Fo)  and  0.0951 for all   3280 data
REM    206 parameters refined using      1 restraints
END
WGHT      0.0724      0.6955
REM Highest difference peak  0.339,  deepest hole -0.245,  1-sigma level  0.036
Q1    1   0.5700 -0.1366  0.3701  11.00000  0.05    0.34
Q2    1   0.5205  0.0444  0.4055  11.00000  0.05    0.18
Q3    1   0.6165  0.4889  0.4720  11.00000  0.05    0.14
Q4    1   0.6719  0.3358  0.7482  11.00000  0.05    0.14
Q5    1   0.5036  0.1848  0.2022  11.00000  0.05    0.13
Q6    1   0.6105  0.1938  0.7056  11.00000  0.05    0.13
Q7    1   0.6233  0.4096  0.5292  11.00000  0.05    0.12
Q8    1   0.8012  0.2483  0.6184  11.00000  0.05    0.12
Q9    1   0.7106  0.3464  0.7811  11.00000  0.05    0.11
Q10   1   0.5990 -0.1984  0.4160  11.00000  0.05    0.11
Q11   1   0.6511  0.3136  0.5691  11.00000  0.05    0.11
Q12   1   0.5607 -0.0394  0.5379  11.00000  0.05    0.11
Q13   1   0.5807  0.2455  0.4248  11.00000  0.05    0.11
Q14   1   0.6190  0.0820  0.6226  11.00000  0.05    0.11
Q15   1   0.5562 -0.1319  0.2826  11.00000  0.05    0.11
Q16   1   0.5109  0.5680  0.3292  11.00000  0.05    0.11
Q17   1   0.5755  0.1182  0.4574  11.00000  0.05    0.11
Q18   1   0.7420  0.5736  0.5581  11.00000  0.05    0.10
Q19   1   0.7530  0.1121  0.6046  11.00000  0.05    0.10
Q20   1   0.6497  0.5776  0.5180  11.00000  0.05    0.10
Q21   1   0.5789 -0.0325  0.4655  11.00000  0.05    0.10
Q22   1   0.7347  0.5082  0.4614  11.00000  0.05    0.10
Q23   1   0.6620 -0.1822  0.3730  11.00000  0.05    0.10
Q24   1   0.6494  0.1625  0.6879  11.00000  0.05    0.10
Q25   1   0.6279  0.5420  0.6276  11.00000  0.05    0.10
Q26   1   0.7741  0.3134  0.8213  11.00000  0.05    0.09
Q27   1   0.5509  0.3037  0.3761  11.00000  0.05    0.09
Q28   1   0.5469 -0.2198  0.3455  11.00000  0.05    0.09
Q29   1   0.4885  0.5789  0.4350  11.00000  0.05    0.09
Q30   1   0.6418  0.4188  0.6851  11.00000  0.05    0.09
;
data_global
_journal_date_recd_electronic     2011-12-11
_journal_date_accepted     2011-12-20
_journal_name_full     'Acta Crystallographica, Section E'
_journal_year     2012
_journal_volume     68
_journal_issue      2
_journal_page_first     o448
_journal_page_last     o448
_journal_paper_category     QO
_journal_paper_doi     10.1107/S1600536811054900
_journal_coeditor_code     FB2240
_publ_contact_author_name     'Tao Zeng '
_publ_contact_author_address
;
Chemistry & Biology College
Yantai University
Yantai 264005
People's Republic of China
;
_publ_contact_author_email     zengtaotj@126.com
_publ_contact_author_fax     '8653 5690 2063'
_publ_contact_author_phone     '8653 5690 2063'
_publ_section_title
;
Diethyl 2,2-bis(3,5-di-<i>tert</i>-butyl-4-hydroxybenzyl)malonate
;
loop_
    _publ_author_name
    _publ_author_address
    'Tao Zeng'
;
Chemistry & Biology College
Yantai University
Yantai 264005
People's Republic of China
;
    'Yu-Ping Hou'
;
Yantai University
Yantai 264005
People's Republic of China
;
    'Wan-Zhong Ren'
;
Chemistry & Biology College
Yantai University
Yantai 264005
People's Republic of China
;
    'Wen-You Xu'
;
Chemistry & Biology College
Yantai University
Yantai 264005
People's Republic of China
;
