# Supplementary material for: Diethyl 2,2-bis­(3,5-di-tert-butyl-4-hy­droxy­benz­yl)malonate
Source: Acta Crystallogr Sect E Struct Rep Online. 2012 Jan 18;68(Pt 2):o448. doi: 10.1107/S1600536811054900 (PMC3275203; doi:10.1107/S1600536811054900)
Supplement: Supplementary file 2 [file e-68-0o448-Isup2.hkl]

# 
# h,k,l, Fc-squared, Fo-squared, sigma(Fo-squared) and status flag 
# 
data_I
_shelx_title ' 70601C IN C2/C' 
_shelx_refln_list_code          4 
_shelx_F_calc_maximum      219.77 
_exptl_crystal_F_000      1304.00 
_reflns_d_resolution_high  0.8332 
 
loop_ 
 _symmetry_equiv_pos_as_xyz 
 'x, y, z' 
 '-x, y, -z+1/2' 
 'x+1/2, y+1/2, z' 
 '-x+1/2, y+1/2, -z+1/2' 
 '-x, -y, -z' 
 'x, -y, z-1/2' 
 '-x+1/2, -y+1/2, -z' 
 'x+1/2, -y+1/2, z-1/2' 
 
_cell_length_a    20.0060 
_cell_length_b    13.6097 
_cell_length_c    14.2525 
_cell_angle_alpha  90.000 
_cell_angle_beta  111.344 
_cell_angle_gamma  90.000 
 
_shelx_F_squared_multiplier     1.000 
 
loop_ 
 _refln_index_h 
 _refln_index_k 
 _refln_index_l 
 _refln_F_squared_calc 
 _refln_F_squared_meas 
 _refln_F_squared_sigma 
 _refln_observed_status 
   2   0   0     1630.72     1739.83     40.77 o 
   4   0   0    12010.52    11864.75    167.96 o 
   6   0   0     5844.64     5590.59     90.40 o 
   8   0   0     1794.74     1773.39     58.58 o 
  10   0   0       10.11        4.84     13.09 o 
  12   0   0     4355.00     4056.56    116.93 o 
  14   0   0      121.18      160.04     27.66 o 
  16   0   0      272.20      282.89     40.30 o 
  18   0   0     1431.40     1476.56     76.01 o 
  20   0   0       14.59       11.95     33.54 o 
  22   0   0       39.28       19.48     37.75 o 
   1   1   0      466.02      440.33     18.01 o 
   3   1   0    13467.85    13329.97    150.90 o 
   5   1   0     4242.18     4019.96     66.68 o 
   7   1   0      882.52      829.34     26.47 o 
   9   1   0     2552.97     2700.05     51.65 o 
  11   1   0      786.30      802.86     24.99 o 
  13   1   0       93.26       88.70     15.82 o 
  15   1   0        9.90        2.28     14.97 o 
  17   1   0        0.90        1.41     18.83 o 
  19   1   0        3.08        2.98     30.89 o 
  21   1   0       99.05       73.68     29.86 o 
   0   2   0      498.08      417.31     11.15 o 
   2   2   0     2138.72     2063.23     33.10 o 
   4   2   0    14673.40    14135.94    232.15 o 
   6   2   0     4712.75     4728.11     64.84 o 
   8   2   0      174.57      279.11     13.28 o 
  10   2   0       57.01       64.13     10.01 o 
  12   2   0     1776.15     1740.37     39.82 o 
  14   2   0      324.99      295.35     20.81 o 
  16   2   0      531.49      491.37     31.26 o 
  18   2   0      401.89      403.78     34.72 o 
  20   2   0      194.37      233.85     31.66 o 
  22   2   0       59.39       76.80     31.67 o 
   1   3   0        6.23        4.93      4.40 o 
   3   3   0       98.99       94.12      4.85 o 
   5   3   0       46.75       46.44      5.15 o 
   7   3   0     1374.30     1458.16     24.09 o 
   9   3   0     3508.35     4219.21     65.01 o 
  11   3   0     2596.76     2710.09     50.85 o 
  13   3   0       36.52       42.59     12.39 o 
  15   3   0      815.21      774.74     30.12 o 
  17   3   0        0.68       21.20     19.62 o 
  19   3   0      217.72      274.23     31.50 o 
  21   3   0       69.86       86.99     29.24 o 
   0   4   0     2771.97     2772.79     43.30 o 
   2   4   0        1.38        5.82      2.69 o 
   4   4   0     4861.43     4841.84     48.24 o 
   6   4   0      772.65      748.58     22.06 o 
   8   4   0       21.26       44.06      7.12 o 
  10   4   0      240.84      260.96     16.64 o 
  12   4   0      474.20      463.60     28.62 o 
  14   4   0      238.92      213.82     18.80 o 
  16   4   0      680.78      716.16     39.21 o 
  18   4   0      630.10      617.90     31.31 o 
  20   4   0      249.76      304.88     36.14 o 
   1   5   0     1726.39     1938.41     22.10 o 
   3   5   0      889.75      932.20     14.26 o 
   5   5   0     1885.55     2092.06     26.57 o 
   7   5   0      694.30      636.47     18.73 o 
   9   5   0      228.19      279.87     12.59 o 
  11   5   0      499.33      491.78     30.34 o 
  13   5   0      209.94      199.22     18.36 o 
  15   5   0        0.01       26.33     15.37 o 
  17   5   0      109.89      141.61     21.19 o 
  19   5   0       78.75       78.12     33.88 o 
  21   5   0        2.52        0.00     27.27 o 
   0   6   0    48296.71    50263.23    651.90 o 
   2   6   0       70.91      101.31      7.34 o 
   4   6   0     4120.31     3918.69     42.12 o 
   6   6   0     1084.24     1114.24     18.74 o 
   8   6   0      169.06      183.97      9.96 o 
  10   6   0      601.39      663.49     19.10 o 
  12   6   0      527.17      513.56     22.75 o 
  14   6   0       75.55       70.59     15.66 o 
  16   6   0       15.08       18.14     15.65 o 
  18   6   0       33.55       11.14     18.83 o 
  20   6   0       55.47       46.18     23.78 o 
   1   7   0     1115.69     1347.06     18.47 o 
   3   7   0      439.62      307.67      9.22 o 
   5   7   0      221.81      227.76      9.23 o 
   7   7   0      165.43      137.62      8.20 o 
   9   7   0      393.40      355.50     13.01 o 
  11   7   0     2273.00     2329.21     40.38 o 
  13   7   0       41.57       39.15     14.39 o 
  15   7   0        0.13        0.00     15.44 o 
  17   7   0       71.58       59.10     18.87 o 
  19   7   0       44.40       20.36     21.76 o 
   0   8   0       13.47        9.39      6.85 o 
   2   8   0     1173.99     1067.61     17.07 o 
   4   8   0      308.22      286.53     10.96 o 
   6   8   0      778.68      673.53     15.27 o 
   8   8   0      490.44      484.99     14.55 o 
  10   8   0     1313.89     1306.63     25.43 o 
  12   8   0      333.96      326.66     18.03 o 
  14   8   0       15.28        5.88     12.06 o 
  16   8   0        7.81        0.00     14.29 o 
  18   8   0        2.32        6.14     20.17 o 
   1   9   0      363.08      436.45     17.84 o 
   3   9   0      736.31      777.71     23.67 o 
   5   9   0       40.09       55.79     10.71 o 
   7   9   0       33.56       35.16     10.71 o 
   9   9   0      959.73      940.34     24.60 o 
  11   9   0      148.74      226.10     18.86 o 
  13   9   0      202.61      158.07     24.36 o 
  15   9   0       43.10       39.78     21.82 o 
  17   9   0        1.13       31.33     36.36 o 
   0  10   0      575.72      448.04     24.81 o 
   2  10   0        7.67        0.00      8.38 o 
   4  10   0        0.45        9.28     10.14 o 
   6  10   0      229.44      274.94     36.18 o 
   8  10   0      174.34      154.03     20.49 o 
  10  10   0      146.86      139.28     23.41 o 
  12  10   0       36.67       39.14     18.08 o 
  14  10   0       19.75       51.72     20.11 o 
  16  10   0       56.58       68.06     24.39 o 
   1  11   0        3.60        0.00      9.54 o 
   3  11   0      160.96      201.60     15.60 o 
   5  11   0        3.19        7.75     11.68 o 
   7  11   0      296.59      345.53     27.23 o 
   9  11   0      783.79      826.47     43.01 o 
  11  11   0      297.35      316.93     29.52 o 
  13  11   0        0.26       37.29     21.04 o 
  15  11   0       80.46       82.00     24.18 o 
   0  12   0       58.04       32.61     15.39 o 
   2  12   0        1.49        0.00     13.34 o 
   4  12   0       26.00       20.20     16.58 o 
   6  12   0       33.85        0.00     11.97 o 
   8  12   0      111.52       97.91     16.78 o 
  10  12   0      253.44      266.99     28.08 o 
  12  12   0       11.68        0.00     25.50 o 
  14  12   0       33.61       24.88     23.42 o 
   1  13   0      127.70      197.10     26.00 o 
   3  13   0      217.26      199.26     17.48 o 
   5  13   0       14.34       32.98     13.48 o 
   7  13   0       74.35       77.68     16.53 o 
   9  13   0       36.01        0.00     14.46 o 
  11  13   0      177.39      142.77     29.36 o 
  13  13   0      122.77       44.21     25.59 o 
   0  14   0        8.77       32.69     21.10 o 
   2  14   0      116.24      101.02     17.12 o 
   4  14   0       75.95      106.03     17.10 o 
   6  14   0       18.90       34.32     22.71 o 
   8  14   0       14.36        0.00     15.25 o 
  10  14   0       66.86       67.15     20.42 o 
   1  15   0      510.79      612.42    119.05 o 
   3  15   0       17.38       30.08     24.72 o 
   5  15   0        0.00        0.00     23.14 o 
   7  15   0       52.65       58.02     25.06 o 
   0  16   0      375.39      451.18     64.14 o 
   2  16   0      200.50      207.29     34.43 o 
   4  16   0        0.24        9.04     27.22 o 
 -21   1   1        3.87        0.00     26.51 o 
 -19   1   1       93.47       81.21     23.39 o 
 -17   1   1        0.11        0.00     16.95 o 
 -15   1   1       59.57       36.06     16.79 o 
 -13   1   1      271.41      297.59     22.85 o 
 -11   1   1     3604.29     3804.18     77.65 o 
  -9   1   1      940.81     1121.08     28.82 o 
  -7   1   1     2780.21     2822.33     43.48 o 
  -5   1   1     3055.66     3038.13     73.65 o 
  -3   1   1    31552.69    31020.19    508.42 o 
  -1   1   1    45291.61    39719.69   1338.55 o 
   1   1   1     2354.54     2542.49     39.62 o 
   3   1   1    26338.16    26186.99    531.15 o 
   5   1   1     1693.28     1445.02     26.91 o 
   7   1   1       71.02       56.36      7.80 o 
   9   1   1      203.83      246.81     15.52 o 
  11   1   1        0.71        2.64      9.21 o 
  13   1   1       53.76       43.18     12.48 o 
  15   1   1        0.19        0.00     14.62 o 
  17   1   1     2271.37     2211.93     66.63 o 
  19   1   1       26.68        5.43     24.52 o 
  21   1   1       13.06        2.63     25.18 o 
 -22   2   1       45.78       71.52     27.10 o 
 -20   2   1      313.32      342.00     34.36 o 
 -18   2   1      306.21      354.85     31.14 o 
 -16   2   1      606.38      662.74     34.56 o 
 -14   2   1       53.99        9.97     18.54 o 
 -12   2   1       94.74      125.39     13.23 o 
 -10   2   1       32.74       15.77     16.40 o 
  -8   2   1      685.54      723.10     19.86 o 
  -6   2   1     2058.99     1738.41     28.41 o 
  -4   2   1       46.64       52.61      4.31 o 
  -2   2   1     2933.76     2818.54     30.64 o 
   0   2   1     4808.85     4455.92     66.20 o 
   2   2   1     2318.23     2068.55     30.12 o 
   4   2   1     1549.07     1459.13     25.95 o 
   6   2   1      213.65      252.24     11.81 o 
   8   2   1      334.82      394.84     16.42 o 
  10   2   1       90.78       74.58     10.75 o 
  12   2   1     1601.84     1480.73     48.45 o 
  14   2   1     2018.23     2030.58     48.09 o 
  16   2   1        4.41        0.00     17.73 o 
  18   2   1        1.01        0.00     20.83 o 
  20   2   1       20.76        0.00     23.99 o 
 -21   3   1       32.31       12.41     25.15 o 
 -19   3   1      803.23      913.37     53.37 o 
 -17   3   1       21.03        4.70     17.80 o 
 -15   3   1      748.25      582.35     26.54 o 
 -13   3   1     1163.64     1231.81     33.50 o 
 -11   3   1      399.75      437.67     18.75 o 
  -9   3   1      884.70      951.44     24.13 o 
  -7   3   1     1939.39     1980.68     29.00 o 
  -5   3   1     3702.47     3956.83     45.62 o 
  -3   3   1    15556.24    15158.69    155.37 o 
  -1   3   1     4595.69     4492.42     68.07 o 
   1   3   1     5615.85     5133.90     53.80 o 
   3   3   1     2756.29     2548.48     32.19 o 
   5   3   1     3696.88     3705.52     53.43 o 
   7   3   1      270.02      196.54     12.45 o 
   9   3   1     1885.40     1910.37     39.51 o 
  11   3   1      100.61      134.48     21.78 o 
  13   3   1      715.99      692.66     26.92 o 
  15   3   1      884.53      914.22     33.98 o 
  17   3   1      412.01      412.40     28.34 o 
  19   3   1      644.56      625.69     83.58 o 
  21   3   1       31.34       39.17     33.85 o 
 -22   4   1       19.59       37.95     50.01 o 
 -20   4   1       39.43        0.00     22.55 o 
 -18   4   1      207.40      190.87     26.22 o 
 -16   4   1       19.19        6.13     14.17 o 
 -14   4   1      190.40      165.08     17.70 o 
 -12   4   1     4127.21     4191.24     70.75 o 
 -10   4   1      253.53      223.10     14.00 o 
  -8   4   1      500.39      493.17     13.94 o 
  -6   4   1      889.53      851.35     15.09 o 
  -4   4   1     1349.99     1272.36     17.30 o 
  -2   4   1      170.95      252.81      6.20 o 
   0   4   1     7600.66     7980.27    142.45 o 
   2   4   1     5698.76     5866.65     61.59 o 
   4   4   1     1198.98     1106.26     18.79 o 
   6   4   1     7244.11     7620.56     83.40 o 
   8   4   1    10790.10    11835.34    125.39 o 
  10   4   1      733.68      847.90     22.44 o 
  12   4   1      330.82      349.98     20.66 o 
  14   4   1      619.90      620.96     26.78 o 
  16   4   1      135.55      167.98     21.00 o 
  18   4   1        0.10        9.79     18.43 o 
  20   4   1        4.94       11.07     27.92 o 
 -21   5   1       60.37      101.26     29.08 o 
 -19   5   1      161.72      125.43     24.65 o 
 -17   5   1      175.19      172.27     21.16 o 
 -15   5   1      109.85       95.68     15.83 o 
 -13   5   1      403.72      409.62     20.79 o 
 -11   5   1      107.13       59.59      9.12 o 
  -9   5   1     1128.50     1153.17     23.64 o 
  -7   5   1      752.55      770.00     17.39 o 
  -5   5   1      107.53      120.71      7.72 o 
  -3   5   1     4278.78     4603.06     45.89 o 
  -1   5   1      164.43       74.22      7.43 o 
   1   5   1      438.49      373.46      9.09 o 
   3   5   1     2904.99     2908.92     32.19 o 
   5   5   1     2417.41     2487.35     32.67 o 
   7   5   1      226.15      200.02     10.58 o 
   9   5   1     1202.39     1344.44     26.25 o 
  11   5   1       57.59      103.04     13.45 o 
  13   5   1        0.77        0.00     15.63 o 
  15   5   1      303.67      303.80     23.59 o 
  17   5   1      148.51      148.27     22.41 o 
  19   5   1       96.58       62.88     23.14 o 
 -20   6   1        4.51       24.48     24.94 o 
 -18   6   1        1.42        0.00     22.61 o 
 -16   6   1        2.91        1.17     14.24 o 
 -14   6   1       90.83       62.34     14.80 o 
 -12   6   1       13.19       11.37     11.04 o 
 -10   6   1     2340.95     2229.32     33.05 o 
  -8   6   1      323.79      323.86     11.49 o 
  -6   6   1     2281.86     2253.43     29.25 o 
  -4   6   1     1055.63     1131.07     27.90 o 
  -2   6   1     4245.33     4923.88     48.95 o 
   0   6   1       14.98       14.61      4.88 o 
   2   6   1       60.68       55.29      4.38 o 
   4   6   1      102.48      143.44     10.40 o 
   6   6   1       17.83       18.37      5.49 o 
   8   6   1      185.10      205.94     12.26 o 
  10   6   1      123.24      120.93     15.14 o 
  12   6   1       58.25       58.35     13.77 o 
  14   6   1      222.33      229.47     21.70 o 
  16   6   1       97.49       89.14     18.82 o 
  18   6   1        0.36        0.00     19.41 o 
  20   6   1        1.59        4.34     29.16 o 
 -19   7   1       18.64       24.54     20.33 o 
 -17   7   1        8.77        9.75     16.99 o 
 -15   7   1      209.36      177.95     33.55 o 
 -13   7   1      332.23      334.09     18.32 o 
 -11   7   1        0.17        0.00      7.78 o 
  -9   7   1      461.41      442.25     13.74 o 
  -7   7   1        1.09        6.69      5.71 o 
  -5   7   1     8833.81     9258.87     88.47 o 
  -3   7   1      647.41      781.43     13.70 o 
  -1   7   1     3164.82     3766.56     46.50 o 
   1   7   1     1103.07     1311.75     20.82 o 
   3   7   1      217.82      297.59      9.09 o 
   5   7   1      111.41      104.38      7.42 o 
   7   7   1      443.73      449.40     13.17 o 
   9   7   1      228.41      220.04     11.83 o 
  11   7   1        0.02        0.00     11.81 o 
  13   7   1      165.86      188.52     21.59 o 
  15   7   1      143.35      123.73     22.47 o 
  17   7   1      156.24      127.30     22.21 o 
  19   7   1       57.56       91.26     24.65 o 
 -18   8   1        5.38        0.00     16.19 o 
 -16   8   1       22.50        9.64     13.57 o 
 -14   8   1      234.76      247.19     24.30 o 
 -12   8   1      453.03      451.76     21.03 o 
 -10   8   1      279.55      290.95     13.69 o 
  -8   8   1       28.29       15.72      7.17 o 
  -6   8   1     1694.22     1758.94     26.07 o 
  -4   8   1      702.19      651.63     13.61 o 
  -2   8   1       51.85       58.03      8.94 o 
   0   8   1      108.72       73.54      7.24 o 
   2   8   1        9.51        0.00      6.31 o 
   4   8   1       90.57      131.22      9.57 o 
   6   8   1       24.59       26.32      6.85 o 
   8   8   1     1476.43     1425.15     25.12 o 
  10   8   1     1000.96      897.96     23.84 o 
  12   8   1      213.97      222.46     16.44 o 
  14   8   1       48.48       74.91     14.90 o 
  16   8   1        2.76        0.00     18.73 o 
  18   8   1       16.40       23.43     22.53 o 
 -19   9   1       57.38       56.33     28.23 o 
 -17   9   1       87.08      133.69     35.67 o 
 -15   9   1        7.13       28.39     24.72 o 
 -13   9   1        0.82        0.00     24.29 o 
 -11   9   1      730.08      748.39     22.76 o 
  -9   9   1      250.65      258.78     18.51 o 
  -7   9   1      136.59      170.96     14.89 o 
  -5   9   1     1014.61     1006.45     33.56 o 
  -3   9   1     2402.76     2249.77     47.40 o 
  -1   9   1        4.74       27.26      9.66 o 
   1   9   1      153.75      163.94     11.96 o 
   3   9   1       26.76       23.31      8.24 o 
   5   9   1      285.56      309.13     27.97 o 
   7   9   1     2009.87     2019.06     42.04 o 
   9   9   1       88.28       97.43     15.68 o 
  11   9   1      433.56      434.46     23.86 o 
  13   9   1       13.25       14.36     14.75 o 
  15   9   1        1.98        0.00     21.11 o 
  17   9   1       10.08       11.86     24.99 o 
 -18  10   1       39.37       43.88     29.02 o 
 -16  10   1       79.98      117.08     25.67 o 
 -14  10   1       72.64       75.61     33.27 o 
 -12  10   1      154.99      133.66     21.84 o 
 -10  10   1      143.53      150.30     17.16 o 
  -8  10   1      163.95      144.28     16.09 o 
  -6  10   1       18.25       25.52     10.97 o 
  -4  10   1       90.36      122.05     15.63 o 
  -2  10   1        3.73       32.32     12.52 o 
   0  10   1       25.49       45.06      9.85 o 
   2  10   1      229.91      314.65     16.16 o 
   4  10   1       10.77        0.00      9.05 o 
   6  10   1      378.76      418.50     18.84 o 
   8  10   1     2207.46     2204.96     46.78 o 
  10  10   1      505.99      471.07     28.39 o 
  12  10   1      108.89       80.56     20.52 o 
  14  10   1       70.24       75.48     21.63 o 
  16  10   1        7.52       22.38     33.85 o 
 -15  11   1       13.33        0.00     20.23 o 
 -13  11   1       46.52       38.68     20.41 o 
 -11  11   1     1101.06     1134.85     41.79 o 
  -9  11   1      101.33       90.84     15.79 o 
  -7  11   1       36.05       72.97     31.25 o 
  -5  11   1       37.12       17.37     11.76 o 
  -3  11   1       74.75       75.75     13.25 o 
  -1  11   1      575.63      672.38     22.61 o 
   1  11   1       53.55       42.50     11.10 o 
   3  11   1        8.87        0.00     12.35 o 
   5  11   1      243.37      217.95     16.26 o 
   7  11   1     2208.02     2285.88     43.33 o 
   9  11   1        5.73        3.13     16.06 o 
  11  11   1       97.73      110.90     21.37 o 
  13  11   1        0.19        0.00     18.62 o 
  15  11   1       10.08       15.31     23.17 o 
 -14  12   1      109.42      124.61     24.59 o 
 -12  12   1      366.10      434.93     32.85 o 
 -10  12   1       13.62       40.67     17.02 o 
  -8  12   1      122.98      114.78     17.19 o 
  -6  12   1      273.93      269.80     20.96 o 
  -4  12   1       26.94        3.35     10.58 o 
  -2  12   1      833.36      634.12     23.13 o 
   0  12   1       24.50       24.29     11.63 o 
   2  12   1        2.20        0.00     10.56 o 
   4  12   1      197.19      173.83     15.89 o 
   6  12   1      134.00      123.37     15.08 o 
   8  12   1      836.01      864.16     27.56 o 
  10  12   1      377.73      433.53     33.63 o 
  12  12   1       59.10       53.10     19.22 o 
  14  12   1        0.03        0.00     22.08 o 
 -13  13   1        0.98       14.20     22.25 o 
 -11  13   1       11.87        3.36     21.03 o 
  -9  13   1        0.08        0.00     19.65 o 
  -7  13   1        0.00        0.00     13.69 o 
  -5  13   1        4.08        0.00     12.79 o 
  -3  13   1       71.25       59.85     14.13 o 
  -1  13   1       41.81       68.06     14.43 o 
   1  13   1      417.14      441.07     30.20 o 
   3  13   1        9.25       13.53     13.08 o 
   5  13   1       49.38       47.63     14.04 o 
   7  13   1        0.03        0.00     13.28 o 
   9  13   1        5.06       51.30     24.71 o 
  11  13   1        5.48        1.60     35.70 o 
 -10  14   1       86.43      146.26     26.53 o 
  -8  14   1       86.22       80.99     19.10 o 
  -6  14   1        9.10        9.70     16.78 o 
  -4  14   1      489.37      505.45     29.83 o 
  -2  14   1      527.61      535.61     30.96 o 
   0  14   1      742.81      745.42     33.22 o 
   2  14   1        0.58        0.00     16.71 o 
   4  14   1       30.43       19.88     18.04 o 
   6  14   1       24.13       52.02     19.14 o 
   8  14   1        8.00       15.18     24.17 o 
  10  14   1       85.55       60.08     28.57 o 
  -9  15   1        3.21        0.00     18.61 o 
  -7  15   1       12.37        0.00     18.85 o 
  -5  15   1        0.99        0.00     19.62 o 
  -3  15   1       59.24       34.28     20.25 o 
  -1  15   1      141.89      153.30     22.88 o 
   1  15   1        0.29       16.97     20.10 o 
   3  15   1       11.48       10.97     19.43 o 
   5  15   1       15.92        3.02     19.99 o 
   7  15   1       69.92      140.44     24.75 o 
  -4  16   1        8.24        9.59     26.54 o 
  -2  16   1       10.01       33.87     26.44 o 
   0  16   1        9.78        2.02     27.22 o 
   2  16   1        0.58       13.94     44.20 o 
 -22   0   2        9.57        0.00     32.36 o 
 -20   0   2      241.48      297.91     43.11 o 
 -18   0   2      172.24      194.36     38.94 o 
 -16   0   2      255.01      215.68     32.80 o 
 -14   0   2     2478.00     2348.82     83.02 o 
 -12   0   2     1825.99     1992.81     69.91 o 
 -10   0   2        0.34        0.63     11.07 o 
  -8   0   2     2354.27     2314.78     65.37 o 
  -6   0   2    20497.94    22044.62    426.83 o 
  -2   0   2     6887.18     6769.45    136.18 o 
   0   0   2    11331.70    10417.16    204.66 o 
   2   0   2    13474.76    14711.64    282.68 o 
   4   0   2     8077.06     8765.45    183.75 o 
   6   0   2       65.04       57.73     19.72 o 
   8   0   2      247.20      195.97     18.81 o 
  10   0   2       82.95      133.43     20.39 o 
  12   0   2      296.53      276.98     36.31 o 
  14   0   2     3992.49     4057.90    130.11 o 
  16   0   2     2426.63     2279.24     96.25 o 
  18   0   2       34.49       31.60     31.56 o 
  20   0   2        0.16       47.30     39.13 o 
 -23   1   2       24.89        4.60     26.65 o 
 -21   1   2      244.93      273.15     41.93 o 
 -19   1   2       51.36       48.59     21.88 o 
 -17   1   2       89.12       77.42     22.73 o 
 -15   1   2      403.01      385.49     26.36 o 
 -13   1   2     2658.08     2840.41     64.33 o 
 -11   1   2       92.09      172.00     16.24 o 
  -9   1   2     2716.13     2837.32     55.69 o 
  -7   1   2       14.76        0.00      5.36 o 
  -5   1   2        3.81        1.66      4.08 o 
  -3   1   2     4931.18     4633.52     48.55 o 
  -1   1   2    33802.25    33726.73    450.89 o 
   1   1   2     9901.35    10581.90    121.01 o 
   3   1   2    18684.76    19516.26    394.77 o 
   5   1   2      805.26      780.08     19.56 o 
   7   1   2     5415.77     5658.03     69.16 o 
   9   1   2        4.67        2.19      8.28 o 
  11   1   2     1477.47     1442.51     39.65 o 
  13   1   2      263.44      260.20     22.81 o 
  15   1   2      136.46      114.68     22.16 o 
  17   1   2     1722.60     1743.72     60.54 o 
  19   1   2       25.75       17.33     25.25 o 
  21   1   2       61.14       14.27     27.79 o 
 -22   2   2      329.95      391.69     37.59 o 
 -20   2   2      212.74      237.71     31.12 o 
 -18   2   2        3.29        0.00     18.26 o 
 -16   2   2        9.92        9.06     22.79 o 
 -14   2   2      329.67      311.58     24.59 o 
 -12   2   2     2931.27     2948.53     63.43 o 
 -10   2   2     3228.13     3421.32     54.55 o 
  -8   2   2      468.26      484.48     22.79 o 
  -6   2   2     1758.68     1681.10     24.19 o 
  -4   2   2      851.95      712.75     11.01 o 
  -2   2   2    33820.75    31523.58    541.83 o 
   0   2   2    11396.39    11534.09    368.45 o 
   2   2   2      644.12      582.11     11.68 o 
   4   2   2     7928.38     7962.21     99.74 o 
   6   2   2      276.68      240.81     12.45 o 
   8   2   2     4288.38     4608.27     70.79 o 
  10   2   2     1258.38     1248.85     33.26 o 
  12   2   2        8.86        0.00     11.13 o 
  14   2   2      236.29      164.24     18.98 o 
  16   2   2      791.58      837.86     34.29 o 
  18   2   2       28.10       30.53     23.80 o 
  20   2   2       11.37        1.63     29.43 o 
 -21   3   2        1.09        0.00     41.97 o 
 -19   3   2      184.14      144.67     26.57 o 
 -17   3   2      341.55      332.54     47.32 o 
 -15   3   2      318.66      384.98     27.45 o 
 -13   3   2      448.41      511.32     21.21 o 
 -11   3   2        0.74        4.64      8.12 o 
  -9   3   2      579.97      686.62     19.76 o 
  -7   3   2      116.48       89.71      6.87 o 
  -5   3   2     5427.52     5410.21     60.01 o 
  -3   3   2      206.46      152.55      6.61 o 
  -1   3   2     1446.95     1075.84     27.60 o 
   1   3   2     5866.17     6170.69     64.97 o 
   3   3   2      322.10      268.10      9.25 o 
   5   3   2    12966.37    13491.16    272.52 o 
   7   3   2     5909.36     6313.47     88.52 o 
   9   3   2      167.31      216.32     15.78 o 
  11   3   2      226.98      188.01     16.97 o 
  13   3   2        8.51       22.41     13.46 o 
  15   3   2       61.81       34.49     22.10 o 
  17   3   2       36.41       39.61     18.36 o 
  19   3   2       39.57       33.53     31.35 o 
 -22   4   2      338.48      299.50     35.64 o 
 -20   4   2       58.76       51.94     23.63 o 
 -18   4   2      469.76      498.64     32.58 o 
 -16   4   2     1465.20     1550.66     49.80 o 
 -14   4   2       44.04       49.67     13.58 o 
 -12   4   2       39.00       41.29     10.83 o 
 -10   4   2      249.49      293.23     14.68 o 
  -8   4   2     1256.37     1178.40     21.99 o 
  -6   4   2      289.13      256.72      8.32 o 
  -4   4   2       54.18       45.83      4.11 o 
  -2   4   2      256.93      342.51      7.60 o 
   0   4   2       18.87       19.50      4.65 o 
   2   4   2      772.53      727.52     12.29 o 
   4   4   2     8491.40     9424.20     98.61 o 
   6   4   2      163.38      207.44     13.95 o 
   8   4   2     1848.29     1893.56     30.93 o 
  10   4   2       97.80      129.60     14.54 o 
  12   4   2        0.26        0.00     10.18 o 
  14   4   2      100.62       82.15     17.30 o 
  16   4   2      346.91      353.78     27.66 o 
  18   4   2      342.73      393.73     55.41 o 
  20   4   2       30.15        0.00     42.06 o 
 -21   5   2      268.48      325.97     34.14 o 
 -19   5   2      153.45      181.64     32.50 o 
 -17   5   2      514.23      480.72     25.83 o 
 -15   5   2       42.22       28.91     13.15 o 
 -13   5   2      470.53      469.89     21.22 o 
 -11   5   2     1141.61     1127.26     30.33 o 
  -9   5   2      672.58      581.46     14.43 o 
  -7   5   2     2085.73     2249.26     38.43 o 
  -5   5   2      840.37      918.58     22.54 o 
  -3   5   2    16627.05    16611.22    145.61 o 
  -1   5   2    12370.42    12519.37    175.69 o 
   1   5   2       75.66       66.95      4.60 o 
   3   5   2      487.22      451.77      9.74 o 
   5   5   2     3299.08     3836.79     48.46 o 
   7   5   2      561.39      510.00     15.26 o 
   9   5   2      244.39      222.94     30.42 o 
  11   5   2     1423.85     1392.50     37.24 o 
  13   5   2        0.54       13.88     14.26 o 
  15   5   2       81.15       74.86     18.50 o 
  17   5   2      163.22      202.38     25.81 o 
  19   5   2       46.44       26.17     23.42 o 
 -20   6   2      113.99      111.85     28.55 o 
 -18   6   2       37.54       16.81     17.02 o 
 -16   6   2       42.14       47.79     15.18 o 
 -14   6   2      310.68      324.33     21.76 o 
 -12   6   2        4.79        6.36      7.83 o 
 -10   6   2     2274.86     2289.00     33.33 o 
  -8   6   2      177.26      202.17     14.99 o 
  -6   6   2       54.57       58.28      6.11 o 
  -4   6   2     5303.76     5482.41     54.72 o 
  -2   6   2      201.01      239.79     15.22 o 
   0   6   2      650.73      669.98     19.25 o 
   2   6   2      105.73       96.71      9.77 o 
   4   6   2     2022.83     2116.45     25.68 o 
   6   6   2      566.13      511.49     13.47 o 
   8   6   2       91.95       97.14     10.12 o 
  10   6   2      353.35      318.28     20.71 o 
  12   6   2      107.72      109.75     14.91 o 
  14   6   2      412.89      414.22     27.69 o 
  16   6   2       46.23        0.00     21.26 o 
  18   6   2       32.75        8.88     22.66 o 
 -21   7   2       37.05       31.58     37.49 o 
 -19   7   2        3.86        3.92     17.70 o 
 -17   7   2        6.43        5.49     14.31 o 
 -15   7   2      562.98      587.42     22.92 o 
 -13   7   2     1276.58     1294.95     27.95 o 
 -11   7   2      457.97      432.81     15.14 o 
  -9   7   2       48.72       40.48      8.06 o 
  -7   7   2     1366.15     1442.50     24.79 o 
  -5   7   2      679.60      740.47     14.34 o 
  -3   7   2     1087.08     1360.35     29.20 o 
  -1   7   2      365.73      375.20     12.18 o 
   1   7   2      720.24      789.59     17.39 o 
   3   7   2       76.96       69.53      5.58 o 
   5   7   2      159.19      197.46      9.35 o 
   7   7   2     2184.41     2267.06     35.45 o 
   9   7   2      236.99      331.94     20.57 o 
  11   7   2       12.51        0.00     13.02 o 
  13   7   2      219.19      235.67     22.40 o 
  15   7   2        0.92       10.93     22.94 o 
  17   7   2      117.06      111.43     25.36 o 
  19   7   2       22.58        0.22     24.50 o 
 -20   8   2       37.71       32.56     24.39 o 
 -18   8   2        0.54        7.57     16.25 o 
 -16   8   2      149.09      184.57     17.85 o 
 -14   8   2      879.82      939.88     60.42 o 
 -12   8   2     1108.01     1162.41     30.07 o 
 -10   8   2      486.80      497.98     15.50 o 
  -8   8   2       21.81        2.02      6.66 o 
  -6   8   2      584.29      622.91     14.34 o 
  -4   8   2       48.78       25.50      7.14 o 
  -2   8   2      323.16      287.36     11.68 o 
   0   8   2      298.06      289.64     12.88 o 
   2   8   2        5.23        1.70      6.94 o 
   4   8   2      618.38      594.83     15.58 o 
   6   8   2      416.61      402.75     12.84 o 
   8   8   2      390.31      356.17     14.10 o 
  10   8   2      169.63      172.73     14.84 o 
  12   8   2      171.72      193.55     16.93 o 
  14   8   2       75.90       86.34     20.48 o 
  16   8   2       89.87       42.52     21.22 o 
  18   8   2        0.19        0.00     29.31 o 
 -19   9   2        1.04        3.02     25.33 o 
 -17   9   2       54.93       49.40     18.21 o 
 -15   9   2        0.99        0.00     14.99 o 
 -13   9   2        9.71       12.63     11.40 o 
 -11   9   2      525.39      501.19     19.34 o 
  -9   9   2      313.00      372.24     16.11 o 
  -7   9   2       63.53       44.81     12.57 o 
  -5   9   2      700.58      671.14     18.37 o 
  -3   9   2       12.23        9.93      7.26 o 
  -1   9   2       21.65       21.15      7.85 o 
   1   9   2      118.80       94.03      9.12 o 
   3   9   2        4.49        5.58      7.16 o 
   5   9   2      980.54      952.82     21.26 o 
   7   9   2     1035.82      958.37     22.26 o 
   9   9   2      965.39      867.15     34.45 o 
  11   9   2       54.69       51.70     13.00 o 
  13   9   2        6.65        0.00     34.76 o 
  15   9   2        1.27        0.00     18.32 o 
  17   9   2        9.38       22.25     24.03 o 
 -18  10   2       80.52       90.41     29.83 o 
 -16  10   2       27.92       17.08     20.79 o 
 -14  10   2        2.29        0.00     19.52 o 
 -12  10   2      814.29      892.48     63.78 o 
 -10  10   2        5.01        0.99     12.45 o 
  -8  10   2       73.20       85.34     14.72 o 
  -6  10   2       19.14       34.94     11.24 o 
  -4  10   2        8.30        0.00      9.60 o 
  -2  10   2      126.40      154.77     15.17 o 
   0  10   2      816.49      813.67     23.15 o 
   2  10   2        1.16        0.00      9.02 o 
   4  10   2     1102.99     1098.79     26.74 o 
   6  10   2      154.60      131.59     13.54 o 
   8  10   2        0.51        5.85     12.59 o 
  10  10   2        6.32        0.00     12.99 o 
  12  10   2       26.38       42.87     18.01 o 
  14  10   2       15.21        9.14     21.37 o 
  16  10   2       11.39       19.77     25.11 o 
 -17  11   2      126.89      205.33     49.39 o 
 -15  11   2       13.02        0.00     21.39 o 
 -13  11   2      249.99      260.82     27.92 o 
 -11  11   2      846.43      792.62     30.28 o 
  -9  11   2      227.69      213.26     19.37 o 
  -7  11   2      148.45      142.07     15.81 o 
  -5  11   2       80.15       95.45     14.53 o 
  -3  11   2        1.11        0.00     10.65 o 
  -1  11   2       65.06       88.04     13.41 o 
   1  11   2       10.94       12.29     10.05 o 
   3  11   2       13.73        3.19     10.42 o 
   5  11   2      849.04      833.48     24.94 o 
   7  11   2      324.00      293.62     17.92 o 
   9  11   2       57.58       52.27     15.38 o 
  11  11   2       71.40       79.99     17.61 o 
  13  11   2       33.60       69.74     20.23 o 
  15  11   2       21.46        6.12     22.38 o 
 -14  12   2      120.86      122.44     27.37 o 
 -12  12   2      150.09      194.37     31.96 o 
 -10  12   2      411.77      423.32     26.61 o 
  -8  12   2       55.97       45.17     15.04 o 
  -6  12   2        1.87       11.44     12.85 o 
  -4  12   2      151.55      139.72     17.07 o 
  -2  12   2        0.91        0.00     11.02 o 
   0  12   2      129.11      177.93     23.11 o 
   2  12   2      299.67      376.40     25.92 o 
   4  12   2       93.27       58.29     22.60 o 
   6  12   2       66.94       54.66     16.64 o 
   8  12   2       78.56       94.28     23.66 o 
  10  12   2       75.10       95.60     24.62 o 
  12  12   2        4.01       19.62     25.44 o 
 -13  13   2       41.97       42.63     31.18 o 
 -11  13   2       23.51       35.03     20.70 o 
  -9  13   2       19.19        0.00     19.11 o 
  -7  13   2       18.34       28.77     18.53 o 
  -5  13   2        2.80        0.00     20.87 o 
  -3  13   2      132.30      157.18     20.43 o 
  -1  13   2      111.92      170.95     26.72 o 
   1  13   2       13.96       19.54     16.10 o 
   3  13   2      467.49      533.13     29.39 o 
   5  13   2      269.48      216.38     25.01 o 
   7  13   2      169.48      164.72     27.54 o 
   9  13   2       38.02       27.56     28.45 o 
  11  13   2       25.39       12.08     26.48 o 
 -12  14   2        8.78        0.00     29.20 o 
 -10  14   2       20.79       38.79     21.64 o 
  -8  14   2       32.30       19.21     20.70 o 
  -6  14   2       12.84        7.38     16.52 o 
  -4  14   2       17.26        0.00     16.42 o 
  -2  14   2      129.74      125.29     20.26 o 
   0  14   2      110.55       89.94     19.78 o 
   2  14   2       84.95      109.25     32.13 o 
   4  14   2       12.34        6.21     21.95 o 
   6  14   2       11.02        0.00     18.33 o 
   8  14   2        4.43       10.01     36.21 o 
  10  14   2       41.18       10.76     30.00 o 
  -9  15   2        2.54        0.00     18.38 o 
  -7  15   2       36.18       23.96     18.76 o 
  -5  15   2       31.15       52.61     19.00 o 
  -3  15   2      231.89      247.86     24.71 o 
  -1  15   2      133.95      171.02     29.88 o 
   1  15   2        0.17       33.97     20.54 o 
   3  15   2        0.25        0.00     19.70 o 
   5  15   2        0.77        0.00     21.04 o 
   7  15   2       69.97      120.99     31.71 o 
  -4  16   2      196.82      179.27     26.16 o 
  -2  16   2       31.56       12.63     21.85 o 
   0  16   2       44.64       76.51     27.53 o 
   2  16   2        0.48        1.16     22.45 o 
 -23   1   3       73.18       60.89     26.44 o 
 -21   1   3      161.91      155.76     30.88 o 
 -19   1   3       64.35       50.15     20.90 o 
 -17   1   3       50.60       53.23     17.65 o 
 -15   1   3      390.63      432.02     25.74 o 
 -13   1   3      216.41      200.25     18.42 o 
 -11   1   3      893.73     1077.63     32.00 o 
  -9   1   3      172.48      157.67     12.91 o 
  -7   1   3     4923.42     5038.13     80.56 o 
  -5   1   3      194.44      131.25      9.31 o 
  -3   1   3    16910.61    16249.00    157.01 o 
  -1   1   3    17499.21    16893.06    162.24 o 
   1   1   3     5093.46     4686.63     59.75 o 
   3   1   3      524.01      564.36     14.40 o 
   5   1   3       55.24        9.84      6.65 o 
   7   1   3     1232.39     1313.43     26.50 o 
   9   1   3      380.60      384.96     17.54 o 
  11   1   3       62.46       45.37     12.40 o 
  13   1   3     3618.11     3694.60     71.53 o 
  15   1   3      674.78      700.86     31.75 o 
  17   1   3       13.93       19.18     35.75 o 
  19   1   3        9.20       10.35     27.54 o 
 -22   2   3       15.63       32.95     25.57 o 
 -20   2   3      129.85      153.19     26.96 o 
 -18   2   3      401.25      476.83     32.96 o 
 -16   2   3      694.43      635.35     31.07 o 
 -14   2   3      745.05      816.04     60.38 o 
 -12   2   3      542.02      374.68     21.18 o 
 -10   2   3     1533.34     1417.22     97.54 o 
  -8   2   3     8103.83     8332.90    139.25 o 
  -6   2   3    12202.39    13131.51    285.13 o 
  -4   2   3      123.64      191.10      7.86 o 
  -2   2   3    45809.36    42553.38    630.85 o 
   0   2   3     7565.71     7328.06    134.03 o 
   2   2   3        1.45        0.00      3.63 o 
   4   2   3     6481.43     6074.90     68.36 o 
   6   2   3      191.04      135.30      8.88 o 
   8   2   3      107.70      110.01     12.81 o 
  10   2   3     1672.31     1710.96     49.09 o 
  12   2   3       32.99       18.25     14.14 o 
  14   2   3       66.63       51.38     18.41 o 
  16   2   3     1152.11     1175.97     42.33 o 
  18   2   3       14.64        0.00     25.67 o 
  20   2   3       46.81       74.88     42.63 o 
 -23   3   3      163.62      159.21     48.09 o 
 -21   3   3       36.74       23.49     25.00 o 
 -19   3   3      122.00      101.73     27.49 o 
 -17   3   3      210.18      183.15     64.79 o 
 -15   3   3       48.70       43.70     15.05 o 
 -13   3   3      124.92      140.95     18.88 o 
 -11   3   3       53.96       60.41     11.62 o 
  -9   3   3     1147.67     1247.92     40.41 o 
  -7   3   3     4084.69     4272.32     45.57 o 
  -5   3   3     5672.84     5473.10     53.54 o 
  -3   3   3     1029.36      954.78     15.69 o 
  -1   3   3    31802.57    31208.88   1136.53 o 
   1   3   3      569.89      569.24     12.82 o 
   3   3   3    11920.88    11755.05    120.85 o 
   5   3   3       40.89       39.58      6.48 o 
   7   3   3     4054.68     4057.96     65.43 o 
   9   3   3       16.45       18.38     15.85 o 
  11   3   3      103.67       72.85     14.37 o 
  13   3   3        9.48       10.13     12.43 o 
  15   3   3       80.92       50.16     18.16 o 
  17   3   3        1.49        0.00     20.02 o 
  19   3   3       48.68       79.78     29.19 o 
 -22   4   3      138.03      139.93     38.32 o 
 -20   4   3        2.69       10.11     20.40 o 
 -18   4   3       81.88      137.37     36.43 o 
 -16   4   3      340.69      289.19     29.78 o 
 -14   4   3       18.27       29.04     14.90 o 
 -12   4   3       25.27       36.54      9.59 o 
 -10   4   3        1.24       11.18      7.52 o 
  -8   4   3     3077.55     3067.40     39.67 o 
  -6   4   3       39.92       47.36      4.93 o 
  -4   4   3      222.66      228.07      7.02 o 
  -2   4   3     6509.04     6283.02    145.91 o 
   0   4   3      660.59      703.18     18.48 o 
   2   4   3      353.87      453.71     12.26 o 
   4   4   3    37414.05    40551.04    893.85 o 
   6   4   3      156.44      215.05     10.20 o 
   8   4   3      183.92      200.00     15.92 o 
  10   4   3       59.15       60.33     13.63 o 
  12   4   3      473.25      497.08     24.57 o 
  14   4   3      425.42      465.07     28.22 o 
  16   4   3      171.89      195.90     25.15 o 
  18   4   3      112.96      134.69     24.44 o 
 -21   5   3       28.82       49.89     25.32 o 
 -19   5   3       80.63       41.72     21.02 o 
 -17   5   3      200.45      218.70     43.89 o 
 -15   5   3       87.64      103.81     20.21 o 
 -13   5   3      520.69      501.18     21.19 o 
 -11   5   3       50.17       44.23      7.65 o 
  -9   5   3      251.41      205.05     14.83 o 
  -7   5   3      512.81      622.14     13.53 o 
  -5   5   3       38.28       21.23      4.32 o 
  -3   5   3     4633.52     4828.66     47.95 o 
  -1   5   3       65.27       41.64      4.24 o 
   1   5   3      529.04      561.77     11.18 o 
   3   5   3        5.22        0.98      4.24 o 
   5   5   3      585.51      789.17     16.29 o 
   7   5   3     1279.95     1319.53     27.55 o 
   9   5   3      222.89      243.65     18.12 o 
  11   5   3      110.72      112.84     21.23 o 
  13   5   3      773.36      807.84     32.12 o 
  15   5   3      174.41      144.01     22.37 o 
  17   5   3        4.52        0.00     21.66 o 
  19   5   3        2.05        0.00     24.21 o 
 -20   6   3        3.73        0.00     25.16 o 
 -18   6   3      137.19      128.61     49.50 o 
 -16   6   3      463.97      490.11     26.58 o 
 -14   6   3     2250.45     2304.85     42.12 o 
 -12   6   3      200.53      176.18     19.47 o 
 -10   6   3        1.36        0.00      6.45 o 
  -8   6   3      378.89      363.16     12.25 o 
  -6   6   3     1920.73     2053.16     27.02 o 
  -4   6   3      274.21      305.06      8.45 o 
  -2   6   3     4986.36     5093.77    121.04 o 
   0   6   3      781.97      807.64     13.50 o 
   2   6   3      429.95      393.63     10.26 o 
   4   6   3       13.06        0.00      4.49 o 
   6   6   3      223.73      300.53     12.04 o 
   8   6   3       43.57       33.74      9.86 o 
  10   6   3      535.44      528.64     23.73 o 
  12   6   3      109.41      122.86     17.49 o 
  14   6   3       49.62       89.51     20.28 o 
  16   6   3      171.87      116.47     23.62 o 
  18   6   3      129.03      169.05     29.12 o 
 -21   7   3       16.06       31.79     26.14 o 
 -19   7   3       46.90       12.49     18.28 o 
 -17   7   3        5.19        0.00     13.78 o 
 -15   7   3       98.42      101.61     14.80 o 
 -13   7   3       38.65       39.08      9.82 o 
 -11   7   3      616.77      572.45     16.92 o 
  -9   7   3     1560.78     1596.94     25.99 o 
  -7   7   3      120.25       93.19      9.67 o 
  -5   7   3      382.27      369.42     10.01 o 
  -3   7   3        0.01        7.60      5.44 o 
  -1   7   3       32.17       19.58      5.71 o 
   1   7   3        0.57        0.85      3.79 o 
   3   7   3       70.46       55.89      6.12 o 
   5   7   3      233.89      201.27      9.30 o 
   7   7   3       48.31       39.47      8.23 o 
   9   7   3       42.17       38.70     10.92 o 
  11   7   3       59.64       54.51     15.21 o 
  13   7   3      278.83      217.92     19.82 o 
  15   7   3        0.00        0.00     20.12 o 
  17   7   3       39.01       25.37     23.61 o 
 -20   8   3        0.03        0.00     24.89 o 
 -18   8   3      326.27      397.15     28.57 o 
 -16   8   3      290.49      295.88     20.50 o 
 -14   8   3     1437.77     1415.39     29.37 o 
 -12   8   3     1182.24     1117.27     26.47 o 
 -10   8   3      806.68      825.66     19.33 o 
  -8   8   3      250.84      271.75     11.91 o 
  -6   8   3     2242.61     2216.13     35.56 o 
  -4   8   3     1144.12     1149.95     30.70 o 
  -2   8   3     2297.59     2280.06     35.40 o 
   0   8   3      777.49      748.92     18.25 o 
   2   8   3       68.78       69.28      7.78 o 
   4   8   3        6.94        0.00      6.34 o 
   6   8   3      424.47      392.77     14.30 o 
   8   8   3        0.70        8.27     10.67 o 
  10   8   3        2.78        6.88     10.82 o 
  12   8   3      338.08      348.49     25.88 o 
  14   8   3       40.06       69.79     28.86 o 
  16   8   3       97.86      107.78     74.98 o 
 -19   9   3       16.25       35.15     21.05 o 
 -17   9   3       17.21        4.71     21.42 o 
 -15   9   3      666.38      657.46     29.15 o 
 -13   9   3       31.34       23.91     13.54 o 
 -11   9   3       28.23       24.39     11.10 o 
  -9   9   3      959.29      859.28     23.19 o 
  -7   9   3     1800.20     1805.32     32.99 o 
  -5   9   3      265.83      268.56     13.37 o 
  -3   9   3      191.63      162.84     12.00 o 
  -1   9   3      923.83     1050.04     23.23 o 
   1   9   3      316.44      335.24     14.75 o 
   3   9   3     1895.76     1664.66     28.10 o 
   5   9   3      493.06      486.04     23.39 o 
   7   9   3      935.01      853.77     23.98 o 
   9   9   3        0.17        0.00     12.05 o 
  11   9   3       62.84       51.94     13.77 o 
  13   9   3       19.65       31.61     15.70 o 
  15   9   3       39.29       59.10     27.93 o 
 -18  10   3      106.73      150.18     55.60 o 
 -16  10   3        0.31        0.00     20.16 o 
 -14  10   3        6.93       15.53     16.11 o 
 -12  10   3      880.94      788.32     30.49 o 
 -10  10   3        5.72       15.67     12.98 o 
  -8  10   3      338.85      347.10     20.57 o 
  -6  10   3        9.76        0.00     10.33 o 
  -4  10   3       23.02       12.35     10.15 o 
  -2  10   3       13.03        1.21     10.07 o 
   0  10   3       12.36       11.84     10.72 o 
   2  10   3        0.03        9.92      9.33 o 
   4  10   3     2874.21     2916.65     47.24 o 
   6  10   3     1726.84     1655.42     34.31 o 
   8  10   3     1049.12     1029.89     31.73 o 
  10  10   3        6.95        0.00     13.75 o 
  12  10   3        2.47       14.85     16.91 o 
  14  10   3       40.36        0.24     34.61 o 
 -17  11   3        0.00        0.00     38.19 o 
 -15  11   3      243.91      255.81     30.17 o 
 -13  11   3      201.85      206.76     22.63 o 
 -11  11   3       54.07       62.37     15.33 o 
  -9  11   3      104.61      114.59     15.93 o 
  -7  11   3      187.73      158.83     21.34 o 
  -5  11   3       85.54       41.39     14.80 o 
  -3  11   3      134.99      105.24     30.52 o 
  -1  11   3      254.28      277.06     62.68 o 
   1  11   3      708.33      714.78     28.85 o 
   3  11   3     1908.43     2110.54     49.80 o 
   5  11   3      586.63      644.10     50.71 o 
   7  11   3      180.00      197.19     25.96 o 
   9  11   3        2.80       17.34     19.05 o 
  11  11   3        7.80        0.00     21.35 o 
  13  11   3        0.28        1.34     24.92 o 
 -16  12   3       20.36        0.00     29.37 o 
 -14  12   3      129.29       80.06     32.79 o 
 -12  12   3       79.46       91.42     22.80 o 
 -10  12   3       40.49       51.38     19.51 o 
  -8  12   3       51.29       48.58     19.34 o 
  -6  12   3      280.87      249.93     25.27 o 
  -4  12   3       46.50       31.13     26.37 o 
  -2  12   3       33.86       77.56     19.44 o 
   0  12   3      135.87      155.93     19.80 o 
   2  12   3      867.34      860.51     39.35 o 
   4  12   3      875.14      872.97     33.41 o 
   6  12   3      132.82      121.61     24.45 o 
   8  12   3        0.06        0.10     21.36 o 
  10  12   3        5.31       14.59     24.23 o 
  12  12   3        0.12       26.75     26.95 o 
 -13  13   3        0.76        0.00     20.76 o 
 -11  13   3       68.80      111.75     23.75 o 
  -9  13   3       30.89       26.61     20.48 o 
  -7  13   3       44.31       42.37     19.60 o 
  -5  13   3        5.33        0.00     18.87 o 
  -3  13   3     1005.46     1111.60     90.59 o 
  -1  13   3      182.83      187.41     21.26 o 
   1  13   3        3.94       14.35     15.64 o 
   3  13   3       37.53       59.65     18.05 o 
   5  13   3       41.14       39.76     17.48 o 
   7  13   3        7.31       14.13     30.13 o 
   9  13   3       64.55       28.15     25.69 o 
  11  13   3        2.00       32.29     26.78 o 
 -12  14   3      137.23      134.81     26.87 o 
 -10  14   3       18.75        0.00     38.40 o 
  -8  14   3       50.50        0.00     19.69 o 
  -6  14   3      176.14      183.35     25.93 o 
  -4  14   3       51.92       43.41     17.96 o 
  -2  14   3       11.88       10.61     28.02 o 
   0  14   3        2.69        0.00     17.25 o 
   2  14   3       11.10       19.10     19.69 o 
   4  14   3       58.70       57.70     21.66 o 
   6  14   3       17.81       12.78     24.93 o 
   8  14   3       56.08       48.74     34.87 o 
  -9  15   3       49.41       41.34     30.30 o 
  -7  15   3        1.15        0.00     21.91 o 
  -5  15   3       98.53      107.81     21.99 o 
  -3  15   3       26.02       13.78     19.72 o 
  -1  15   3        2.16        2.18     19.41 o 
   1  15   3        8.00        0.00     22.16 o 
   3  15   3       68.18      104.28     23.88 o 
   5  15   3       23.07       32.18     27.52 o 
  -2  16   3       10.66       13.00     21.65 o 
   0  16   3       35.16       23.62     23.17 o 
 -22   0   4      233.09      200.18     41.81 o 
 -20   0   4        5.83        3.91     28.82 o 
 -18   0   4      212.17      204.61     33.43 o 
 -16   0   4       52.22       25.33     22.09 o 
 -14   0   4       57.34       43.26     19.11 o 
 -12   0   4     1087.60     1143.99     48.25 o 
 -10   0   4    11029.52    11001.02    234.27 o 
  -8   0   4     9493.79    10944.84    227.90 o 
  -4   0   4    26405.27    27149.04    722.19 o 
  -2   0   4      235.52      297.18     17.20 o 
   0   0   4     7170.28     7108.81    185.67 o 
   2   0   4      767.15      848.72     47.97 o 
   4   0   4     6790.83     7239.60    116.27 o 
   6   0   4     3716.59     3695.57     73.00 o 
   8   0   4     2161.10     2206.31     55.13 o 
  10   0   4     1655.69     1737.03     51.49 o 
  12   0   4     3521.86     3412.90     94.78 o 
  14   0   4      159.82       67.94     33.89 o 
  16   0   4      373.68      572.36     63.13 o 
  18   0   4       59.73       91.74     44.65 o 
 -23   1   4        0.00        0.00     25.41 o 
 -21   1   4        7.46        8.07     23.00 o 
 -19   1   4       37.43       12.96     19.21 o 
 -17   1   4      273.82      229.81     24.10 o 
 -15   1   4      495.20      470.02     37.80 o 
 -13   1   4       13.12       16.56     10.68 o 
 -11   1   4      316.89      319.39     17.08 o 
  -9   1   4      316.40      366.63     16.65 o 
  -7   1   4     3801.79     3799.07     90.13 o 
  -5   1   4     3956.47     3982.98     53.09 o 
  -3   1   4     6556.69     6801.50     81.91 o 
  -1   1   4       19.34       20.24      3.85 o 
   1   1   4        3.22        0.02      3.53 o 
   3   1   4        6.44        4.04      3.92 o 
   5   1   4      222.29      215.83     11.45 o 
   7   1   4     1732.29     1777.04     33.07 o 
   9   1   4        8.05        6.93      8.54 o 
  11   1   4      439.13      400.28     22.84 o 
  13   1   4     3605.95     3876.60     65.59 o 
  15   1   4     1229.94     1394.27     46.30 o 
  17   1   4       68.57       79.65     46.88 o 
  19   1   4       34.41       45.48     42.90 o 
 -22   2   4       69.96       26.29     35.77 o 
 -20   2   4       32.92       36.30     27.31 o 
 -18   2   4        2.04        0.00     17.76 o 
 -16   2   4      332.51      325.30     25.80 o 
 -14   2   4      329.45      348.61     21.31 o 
 -12   2   4       12.56        5.45      9.52 o 
 -10   2   4       42.70       47.22      9.70 o 
  -8   2   4     4039.66     4009.81     69.39 o 
  -6   2   4    11482.97    11123.31    259.27 o 
  -4   2   4     8665.87     8662.10    103.80 o 
  -2   2   4     1519.39     1392.71     31.35 o 
   0   2   4     2213.67     2281.91     29.89 o 
   2   2   4        1.98        0.00      3.61 o 
   4   2   4     5814.20     6056.69     61.92 o 
   6   2   4     1073.90     1343.19     22.48 o 
   8   2   4       88.28       70.73      9.06 o 
  10   2   4       14.81       22.40     12.12 o 
  12   2   4      513.76      464.03     27.13 o 
  14   2   4        6.20        0.00     19.31 o 
  16   2   4      167.70      169.31     40.09 o 
  18   2   4       25.06      106.71     40.29 o 
 -23   3   4      108.45      106.05     77.27 o 
 -21   3   4       53.75       68.94     23.79 o 
 -19   3   4       72.21       36.21     22.98 o 
 -17   3   4      424.80      459.82     28.09 o 
 -15   3   4      194.72      204.91     20.62 o 
 -13   3   4      199.00      214.63     19.52 o 
 -11   3   4      583.90      633.47     24.03 o 
  -9   3   4       20.45       14.11      6.25 o 
  -7   3   4     3211.97     2806.69     45.16 o 
  -5   3   4      349.48      287.47     11.23 o 
  -3   3   4     2852.72     2811.43     35.00 o 
  -1   3   4      753.02      650.06     16.53 o 
   1   3   4    19566.16    21647.43    211.02 o 
   3   3   4      577.36      571.36     15.01 o 
   5   3   4     3247.99     4266.96     54.78 o 
   7   3   4       89.14       73.94      9.11 o 
   9   3   4      109.19      122.17     11.63 o 
  11   3   4      247.08      306.02     31.90 o 
  13   3   4       17.42       20.24     15.92 o 
  15   3   4      102.17      104.46     32.31 o 
  17   3   4      118.10       98.87     25.73 o 
  19   3   4       25.71       17.38     42.21 o 
 -22   4   4       34.49       28.06     25.09 o 
 -20   4   4      216.37      306.34     30.10 o 
 -18   4   4      327.28      326.26     71.84 o 
 -16   4   4       38.90       36.13     16.46 o 
 -14   4   4      483.18      413.72     23.98 o 
 -12   4   4       83.08       63.85     17.87 o 
 -10   4   4      762.90      768.51     18.70 o 
  -8   4   4      152.02      111.78      7.52 o 
  -6   4   4       93.32       57.70      5.60 o 
  -4   4   4      618.80      654.14     18.51 o 
  -2   4   4     7267.10     7386.06     78.73 o 
   0   4   4        2.35       12.38      4.59 o 
   2   4   4        2.43        6.90      5.21 o 
   4   4   4        0.67        0.27      5.96 o 
   6   4   4     1789.60     1838.30     32.37 o 
   8   4   4      213.92      234.29     14.14 o 
  10   4   4      675.89      620.06     26.29 o 
  12   4   4      841.76      787.53     34.64 o 
  14   4   4       15.71        0.00     16.91 o 
  16   4   4       16.47       15.08     21.33 o 
  18   4   4       52.02       39.55     26.90 o 
 -21   5   4        0.69       24.65     53.86 o 
 -19   5   4      117.54      110.32     22.86 o 
 -17   5   4      613.73      591.69     31.56 o 
 -15   5   4      654.45      665.22     31.36 o 
 -13   5   4      655.87      578.10     19.17 o 
 -11   5   4       46.21       44.25      7.68 o 
  -9   5   4      127.11      157.67      9.63 o 
  -7   5   4     4409.60     4440.52     48.33 o 
  -5   5   4      267.78      289.89      8.81 o 
  -3   5   4      314.46      345.22     10.04 o 
  -1   5   4     6373.02     6327.49    114.23 o 
   1   5   4      107.46       94.33      5.97 o 
   3   5   4      139.19      121.53      9.34 o 
   5   5   4       26.27       51.24      6.83 o 
   7   5   4      430.89      407.18     16.08 o 
   9   5   4        0.02        0.00      9.79 o 
  11   5   4     1069.62     1047.41     38.96 o 
  13   5   4       15.82       18.26     16.35 o 
  15   5   4      236.93      220.20     28.24 o 
  17   5   4      146.06      107.87     27.03 o 
 -22   6   4       26.92       15.19     26.35 o 
 -20   6   4       20.21       21.46     21.98 o 
 -18   6   4        0.11        0.00     14.85 o 
 -16   6   4       52.03       29.61     14.06 o 
 -14   6   4     1136.41     1132.71     28.16 o 
 -12   6   4      976.68     1018.90     22.18 o 
 -10   6   4      204.97      234.52     11.72 o 
  -8   6   4       46.03       51.27      7.06 o 
  -6   6   4     4156.45     4438.26     48.08 o 
  -4   6   4     1291.92     1394.93     19.62 o 
  -2   6   4      483.13      484.56     10.14 o 
   0   6   4        3.97        8.65      4.53 o 
   2   6   4      275.38      248.66     10.67 o 
   4   6   4     1324.95     1350.53     20.38 o 
   6   6   4      300.56      254.13     14.50 o 
   8   6   4       59.70       31.25     10.69 o 
  10   6   4        0.22        0.83     10.47 o 
  12   6   4       42.34       49.48     18.55 o 
  14   6   4      103.61       88.90     20.04 o 
  16   6   4        2.92       13.75     22.78 o 
  18   6   4       77.14      143.52     29.59 o 
 -21   7   4        2.04        0.00     21.02 o 
 -19   7   4       34.27       27.72     18.78 o 
 -17   7   4      180.90      192.54     18.23 o 
 -15   7   4     1318.70     1277.20     71.92 o 
 -13   7   4      120.16      119.33     12.03 o 
 -11   7   4     1124.75     1028.23     21.87 o 
  -9   7   4      250.39      266.06     11.40 o 
  -7   7   4      671.06      664.30     14.97 o 
  -5   7   4      302.37      297.03      9.43 o 
  -3   7   4      509.34      523.75     15.46 o 
  -1   7   4       56.52       49.01      7.00 o 
   1   7   4      178.83      207.90      8.74 o 
   3   7   4       25.10       12.37      5.95 o 
   5   7   4       22.26       61.35      7.31 o 
   7   7   4      704.14      755.71     22.54 o 
   9   7   4        4.99        0.00     12.45 o 
  11   7   4       91.88       78.45     14.05 o 
  13   7   4      210.94      297.15     26.31 o 
  15   7   4        8.35       19.06     23.52 o 
  17   7   4        0.96       17.48     26.42 o 
 -20   8   4        9.29        0.00     24.07 o 
 -18   8   4       83.20      141.23     21.86 o 
 -16   8   4      202.11      254.01     22.45 o 
 -14   8   4       10.24       28.65     23.04 o 
 -12   8   4      230.80      247.40     16.86 o 
 -10   8   4      159.67      138.25     13.26 o 
  -8   8   4        3.84       12.03      8.31 o 
  -6   8   4     1282.42     1291.03     29.36 o 
  -4   8   4      358.10      362.36     13.56 o 
  -2   8   4       30.83       18.54      7.06 o 
   0   8   4      279.26      315.24     13.05 o 
   2   8   4     1707.15     1729.74     30.63 o 
   4   8   4      779.24      704.41     17.36 o 
   6   8   4       28.38       37.97      9.59 o 
   8   8   4      109.56       55.59     11.34 o 
  10   8   4       19.50       21.59     25.50 o 
  12   8   4        2.49        0.00     20.92 o 
  14   8   4       92.12       85.68     25.91 o 
  16   8   4      119.11      172.22     39.50 o 
 -19   9   4       11.16        0.00     20.84 o 
 -17   9   4        2.08        0.00     17.21 o 
 -15   9   4      436.26      410.29     29.92 o 
 -13   9   4      767.78      801.66     25.42 o 
 -11   9   4      232.98      207.12     27.26 o 
  -9   9   4       73.69       63.38     11.27 o 
  -7   9   4      795.69      838.30     22.21 o 
  -5   9   4      168.85      132.06     11.18 o 
  -3   9   4      270.08      249.39     15.09 o 
  -1   9   4        5.32        0.00     11.57 o 
   1   9   4     2215.35     2132.39     44.34 o 
   3   9   4      160.68      194.39     16.88 o 
   5   9   4     4854.32     4793.48     58.34 o 
   7   9   4       39.00       26.53     11.10 o 
   9   9   4        9.46        3.92     12.46 o 
  11   9   4        0.60        7.33     13.48 o 
  13   9   4        5.72        0.00     24.39 o 
  15   9   4      171.88      247.70     88.54 o 
 -18  10   4      106.46      103.96     35.27 o 
 -16  10   4       28.29       25.33     29.41 o 
 -14  10   4      214.67      236.51     28.40 o 
 -12  10   4        4.07        3.81     51.00 o 
 -10  10   4      196.24      254.35     64.20 o 
  -8  10   4       86.55       60.73     17.33 o 
  -6  10   4      538.06      506.25     27.93 o 
  -4  10   4        8.70        0.00     13.04 o 
  -2  10   4     1161.69     1307.88     55.08 o 
   0  10   4      290.01      270.80     26.04 o 
   2  10   4       34.88       38.39     13.09 o 
   4  10   4      508.63      502.57     24.84 o 
   6  10   4       16.78        2.71     17.16 o 
   8  10   4      150.51      143.81     24.06 o 
  10  10   4      302.87      299.68     31.51 o 
  12  10   4        0.65        0.00     22.78 o 
  14  10   4        5.09       11.11     40.23 o 
 -17  11   4       59.67       47.60     31.35 o 
 -15  11   4      482.12      528.51     39.02 o 
 -13  11   4      109.45      122.35     22.27 o 
 -11  11   4      171.79      153.70     22.40 o 
  -9  11   4      136.89      176.92     22.03 o 
  -7  11   4        0.51        0.00     14.21 o 
  -5  11   4        0.03        0.00     22.83 o 
  -3  11   4        4.13       11.89     16.09 o 
  -1  11   4      698.60      627.34     43.61 o 
   1  11   4        1.25       21.71     13.89 o 
   3  11   4      148.31      126.03     20.72 o 
   5  11   4      161.03      135.04     24.18 o 
   7  11   4      131.09      133.21     24.42 o 
   9  11   4      150.03      147.74     25.87 o 
  11  11   4        2.21        5.65     24.40 o 
  13  11   4       19.61       39.77     41.28 o 
 -16  12   4       64.84      102.68     33.20 o 
 -14  12   4      307.44      342.40     47.66 o 
 -12  12   4        0.30       10.32     19.73 o 
 -10  12   4       34.48       43.70     33.39 o 
  -8  12   4      161.00      183.25     23.95 o 
  -6  12   4        2.64       17.97     17.13 o 
  -4  12   4      292.35      315.35     28.94 o 
  -2  12   4      858.15      793.33     38.26 o 
   0  12   4      192.40      219.43     21.82 o 
   2  12   4       10.66       17.64     15.60 o 
   4  12   4      149.74      143.26     19.92 o 
   6  12   4        0.32        0.00     19.87 o 
   8  12   4        0.55       21.68     21.25 o 
  10  12   4        1.03        0.00     22.98 o 
  12  12   4        5.99       12.00     29.34 o 
 -13  13   4       38.14       51.16     24.37 o 
 -11  13   4       19.65        4.72     20.07 o 
  -9  13   4      106.62      128.47     25.23 o 
  -7  13   4        6.96       18.45     19.06 o 
  -5  13   4        3.00        0.53     17.69 o 
  -3  13   4       32.17        3.86     19.84 o 
  -1  13   4      183.45      158.16     21.45 o 
   1  13   4      230.94      204.17     23.37 o 
   3  13   4       27.09       16.05     18.04 o 
   5  13   4       28.44       27.19     23.31 o 
   7  13   4       18.11        0.00     49.70 o 
   9  13   4       49.22       59.34     31.84 o 
 -12  14   4        0.12       17.16     23.18 o 
 -10  14   4       17.50        0.00     19.71 o 
  -8  14   4        0.16        1.30     21.24 o 
  -6  14   4       97.60       75.46     23.81 o 
  -4  14   4       72.75       35.58     21.50 o 
  -2  14   4        0.00        0.00     17.19 o 
   0  14   4       20.50        0.00     17.81 o 
   2  14   4       31.83       35.33     24.91 o 
   4  14   4        0.79        0.00     22.68 o 
   6  14   4       43.50       66.15     28.01 o 
   8  14   4        2.09        0.00     25.98 o 
  -9  15   4        4.85        0.00     24.54 o 
  -7  15   4        9.18        0.00     23.18 o 
  -5  15   4        0.00        0.00     18.34 o 
  -3  15   4        0.13        0.00     19.70 o 
  -1  15   4       23.20       32.06     20.21 o 
   1  15   4        0.95        0.00     19.13 o 
   3  15   4        4.91        8.97     21.37 o 
   5  15   4      100.94      108.94     66.96 o 
 -23   1   5        0.00        0.00     23.34 o 
 -21   1   5       15.03        4.05     20.30 o 
 -19   1   5       50.93       46.61     19.18 o 
 -17   1   5      444.23      426.37     26.83 o 
 -15   1   5       65.43       51.67     15.16 o 
 -13   1   5      161.70      113.79     15.26 o 
 -11   1   5     1512.33     1627.13     41.01 o 
  -9   1   5      351.03      419.33     18.95 o 
  -7   1   5     6610.86     7222.81     91.34 o 
  -5   1   5     9580.88     9889.68    101.00 o 
  -3   1   5     4002.18     4078.54     72.43 o 
  -1   1   5       34.85       30.86      4.99 o 
   1   1   5      295.09      232.37      7.75 o 
   3   1   5      531.89      507.42     11.99 o 
   5   1   5        0.03        5.71      5.70 o 
   7   1   5      973.53      836.35     22.86 o 
   9   1   5     1340.04     1303.53     31.13 o 
  11   1   5       83.90       68.01     13.21 o 
  13   1   5      673.66      693.87     27.68 o 
  15   1   5      170.96      224.40     26.83 o 
  17   1   5        0.41      128.96    107.28 o 
 -22   2   5        0.05        0.00     23.23 o 
 -20   2   5      228.87      212.09     26.86 o 
 -18   2   5       38.69       31.14     20.41 o 
 -16   2   5      165.16      257.10     23.20 o 
 -14   2   5      426.62      397.70     22.82 o 
 -12   2   5        5.15       15.28     10.88 o 
 -10   2   5       98.27      100.17     12.74 o 
  -8   2   5      361.46      375.45     14.10 o 
  -6   2   5    15660.80    14959.08    215.13 o 
  -4   2   5       22.22       29.29      5.21 o 
  -2   2   5       27.96      113.20     54.25 o 
   0   2   5      360.49      472.89     16.32 o 
   2   2   5    16587.14    17330.89    154.29 o 
   4   2   5      258.93      252.16      9.80 o 
   6   2   5     1841.73     2050.66     29.90 o 
   8   2   5      207.95      188.04     16.54 o 
  10   2   5       31.82       14.51     14.99 o 
  12   2   5     1418.73     1382.82     36.78 o 
  14   2   5      129.49      107.30     21.71 o 
  16   2   5        2.76        0.00     22.53 o 
  18   2   5        4.03        0.00     34.67 o 
 -23   3   5      115.39       64.98     27.20 o 
 -21   3   5        8.57        0.00     39.53 o 
 -19   3   5      249.44      215.94     25.92 o 
 -17   3   5      204.07      212.39     24.50 o 
 -15   3   5     1270.05     1235.85     39.81 o 
 -13   3   5      179.59      209.48     22.57 o 
 -11   3   5       13.56        4.59      7.60 o 
  -9   3   5    10441.79    10156.60    126.13 o 
  -7   3   5      781.16      852.43     18.34 o 
  -5   3   5      615.88      766.30     19.79 o 
  -3   3   5     2704.48     2516.37     33.60 o 
  -1   3   5     2822.12     2915.73     41.37 o 
   1   3   5      166.00      140.01      8.93 o 
   3   3   5    10313.14    10436.59    140.58 o 
   5   3   5      346.59      272.47     12.69 o 
   7   3   5      123.60      129.76     11.11 o 
   9   3   5       31.46       30.58     12.87 o 
  11   3   5      187.60      237.70     22.12 o 
  13   3   5      187.43      224.38     24.16 o 
  15   3   5      151.16      139.16     22.92 o 
  17   3   5        2.77        2.93     25.02 o 
 -22   4   5       47.95       16.18     29.29 o 
 -20   4   5        7.93        0.00     36.19 o 
 -18   4   5        0.35        0.00     17.04 o 
 -16   4   5      172.81      189.62     21.58 o 
 -14   4   5      159.40      144.26     15.87 o 
 -12   4   5       62.53       36.24      9.74 o 
 -10   4   5      613.29      610.25     19.73 o 
  -8   4   5      907.26      897.94     19.85 o 
  -6   4   5     1300.70     1369.55     23.93 o 
  -4   4   5     2669.12     3053.39     58.87 o 
  -2   4   5      194.53      205.97     14.15 o 
   0   4   5     7201.65     7900.75     86.53 o 
   2   4   5      276.71      402.12     14.31 o 
   4   4   5       75.92       71.23      8.55 o 
   6   4   5      781.45      796.71     21.17 o 
   8   4   5      567.87      576.63     19.36 o 
  10   4   5      340.14      315.17     19.73 o 
  12   4   5       48.64       20.96     15.93 o 
  14   4   5      141.03      145.66     23.28 o 
  16   4   5        1.19        0.00     22.37 o 
  18   4   5      271.99      363.27    110.47 o 
 -21   5   5       21.28        0.00     22.94 o 
 -19   5   5        0.75        2.48     20.05 o 
 -17   5   5        0.26       15.89     13.64 o 
 -15   5   5      536.38      602.18     24.15 o 
 -13   5   5      545.05      475.97     20.14 o 
 -11   5   5       13.87        7.59      7.76 o 
  -9   5   5      725.86      745.50     19.88 o 
  -7   5   5     4082.95     4318.21     54.99 o 
  -5   5   5     1684.50     1606.74     26.00 o 
  -3   5   5      561.37      420.70     24.54 o 
  -1   5   5     1420.34     1618.13     26.41 o 
   1   5   5      445.53      490.94     14.81 o 
   3   5   5     1614.55     1574.93     29.08 o 
   5   5   5      422.43      330.46     14.51 o 
   7   5   5       58.32       87.46     10.83 o 
   9   5   5      466.13      462.42     19.43 o 
  11   5   5       46.44       54.05     16.31 o 
  13   5   5       27.81       49.31     19.03 o 
  15   5   5       19.54        0.00     20.51 o 
  17   5   5        0.65       43.27     26.66 o 
 -22   6   5        6.31        0.00     32.60 o 
 -20   6   5      244.81      275.65     26.49 o 
 -18   6   5     1413.96     1395.27     40.36 o 
 -16   6   5       60.39       25.83     13.54 o 
 -14   6   5      853.17      900.06     52.03 o 
 -12   6   5        0.38        2.39      7.75 o 
 -10   6   5      846.71      763.18     17.72 o 
  -8   6   5      246.27      237.22     12.51 o 
  -6   6   5      959.29     1024.24     24.40 o 
  -4   6   5      150.30      157.13      8.92 o 
  -2   6   5     1912.54     1853.64     28.61 o 
   0   6   5       16.16       11.39      8.96 o 
   2   6   5     2368.30     2621.39     33.45 o 
   4   6   5        0.17        0.00      6.56 o 
   6   6   5      153.70      139.72     12.84 o 
   8   6   5      433.54      480.37     19.58 o 
  10   6   5      267.48      281.76     43.38 o 
  12   6   5      279.22      244.71     44.36 o 
  14   6   5       25.10       20.26     21.06 o 
  16   6   5       40.38       50.18     45.16 o 
 -21   7   5       37.50       39.48     24.25 o 
 -19   7   5       35.36       31.63     18.40 o 
 -17   7   5      333.53      428.62     44.30 o 
 -15   7   5      363.44      414.90     22.85 o 
 -13   7   5      907.40      844.47     21.33 o 
 -11   7   5      682.07      637.84     17.44 o 
  -9   7   5       85.92       82.35      8.96 o 
  -7   7   5     1210.47     1232.03     21.00 o 
  -5   7   5     1231.43     1316.17     21.88 o 
  -3   7   5      111.62       90.22      8.48 o 
  -1   7   5     1038.59      928.18     16.23 o 
   1   7   5       68.51       70.81      7.24 o 
   3   7   5      516.61      493.29     13.82 o 
   5   7   5       92.63      108.27      9.96 o 
   7   7   5        3.48        2.41     11.01 o 
   9   7   5        0.25        0.00     11.69 o 
  11   7   5      407.36      406.85     39.74 o 
  13   7   5       72.66       58.13     19.71 o 
  15   7   5        3.30       24.25     21.13 o 
 -20   8   5       60.12       60.23     25.53 o 
 -18   8   5      188.98      174.06     34.96 o 
 -16   8   5      214.04      235.06     22.69 o 
 -14   8   5      393.11      408.12     19.98 o 
 -12   8   5      485.67      459.54     19.16 o 
 -10   8   5      521.79      518.32     18.79 o 
  -8   8   5     1073.68      992.38     23.70 o 
  -6   8   5      935.76      876.11     25.65 o 
  -4   8   5       22.81       26.78      9.22 o 
  -2   8   5        2.62        3.94      8.58 o 
   0   8   5       40.19        4.34     10.14 o 
   2   8   5     1318.61     1296.81     33.87 o 
   4   8   5       25.62        5.40      9.55 o 
   6   8   5      153.13      120.51     16.45 o 
   8   8   5      531.46      456.85     24.75 o 
  10   8   5       51.48       42.54     17.60 o 
  12   8   5       90.90       67.01     25.43 o 
  14   8   5        7.33        0.00     26.06 o 
 -19   9   5      331.35      364.93     75.02 o 
 -17   9   5      106.69      124.79     25.58 o 
 -15   9   5      206.44      202.96     20.56 o 
 -13   9   5      714.89      634.58     27.26 o 
 -11   9   5      198.03      208.04     19.30 o 
  -9   9   5       81.72       72.99     13.81 o 
  -7   9   5       29.70       26.65     10.61 o 
  -5   9   5       31.11       18.21      9.64 o 
  -3   9   5      137.00      120.83     13.82 o 
  -1   9   5     2540.59     2394.28     48.01 o 
   1   9   5     1415.53     1363.27     35.92 o 
   3   9   5     2217.87     2292.66     42.43 o 
   5   9   5       90.37       55.85     14.75 o 
   7   9   5        7.68        6.44     13.89 o 
   9   9   5       98.50       55.34     18.18 o 
  11   9   5       11.88        0.00     23.02 o 
  13   9   5        0.80       11.43     25.34 o 
 -18  10   5        3.47       63.96     35.26 o 
 -16  10   5      360.58      422.14     35.04 o 
 -14  10   5       37.64       33.41     15.90 o 
 -12  10   5        8.69        0.00     14.02 o 
 -10  10   5       23.90       12.79     12.30 o 
  -8  10   5      112.26      129.26     15.35 o 
  -6  10   5      141.18      157.40     15.78 o 
  -4  10   5      110.50      107.75     14.55 o 
  -2  10   5        8.63        4.37     11.66 o 
   0  10   5      239.56      296.36     21.22 o 
   2  10   5     3942.50     4176.78     63.25 o 
   4  10   5     2504.70     2599.64     56.14 o 
   6  10   5      173.86      196.08     53.36 o 
   8  10   5        0.07        1.01     20.22 o 
  10  10   5       63.58       75.00     23.68 o 
  12  10   5        1.98        0.00     36.48 o 
 -17  11   5       42.42       77.22     35.52 o 
 -15  11   5      166.22      240.08     37.23 o 
 -13  11   5       38.93       31.85     43.28 o 
 -11  11   5      267.20      285.97     28.28 o 
  -9  11   5       46.50       31.93     22.07 o 
  -7  11   5        0.04       23.05     17.27 o 
  -5  11   5       20.09        1.30     15.03 o 
  -3  11   5      997.85     1045.05     41.93 o 
  -1  11   5      243.33      303.48     37.79 o 
   1  11   5      671.29      709.21     47.76 o 
   3  11   5       41.29        3.38     14.67 o 
   5  11   5      275.40      384.56     34.18 o 
   7  11   5        1.85       17.85     21.66 o 
   9  11   5       39.24       13.91     22.39 o 
  11  11   5       29.40       22.87     33.92 o 
 -16  12   5        9.94       13.03     33.83 o 
 -14  12   5      158.61      204.17     29.40 o 
 -12  12   5       36.43       43.67     21.47 o 
 -10  12   5      140.42      140.66     22.77 o 
  -8  12   5      235.15      281.06     41.93 o 
  -6  12   5       82.98       53.13     19.45 o 
  -4  12   5       41.64       55.27     20.60 o 
  -2  12   5        4.02        0.00     18.16 o 
   0  12   5       97.05      102.40     34.68 o 
   2  12   5        0.20        3.59     15.42 o 
   4  12   5       14.40       29.68     21.07 o 
   6  12   5       57.74       88.53     32.89 o 
   8  12   5       35.20       21.67     25.22 o 
  10  12   5        3.47       20.76     26.27 o 
 -13  13   5        0.34        0.00     21.72 o 
 -11  13   5        2.96        0.00     20.92 o 
  -9  13   5       76.34       73.27     22.91 o 
  -7  13   5      281.59      388.35     38.08 o 
  -5  13   5      103.36       62.07     30.41 o 
  -3  13   5       23.14        0.00     18.46 o 
  -1  13   5       38.77       44.68     18.10 o 
   1  13   5        6.37        0.00     15.97 o 
   3  13   5      296.84      297.31     33.09 o 
   5  13   5       37.96       49.82     24.74 o 
   7  13   5        2.80        8.10     25.26 o 
   9  13   5        2.01       49.02     29.24 o 
 -12  14   5       12.24       13.26     24.12 o 
 -10  14   5        6.28        4.02     20.91 o 
  -8  14   5        0.93        0.00     28.63 o 
  -6  14   5        2.12        0.00     20.26 o 
  -4  14   5        8.95        0.00     21.42 o 
  -2  14   5        2.21        0.00     17.20 o 
   0  14   5      203.06      224.58     25.40 o 
   2  14   5        0.72        1.52     19.57 o 
   4  14   5        0.01        0.00     24.13 o 
   6  14   5        1.62        8.82     25.92 o 
  -7  15   5       82.41       66.95     24.80 o 
  -5  15   5        1.03        0.00     24.05 o 
  -3  15   5        1.09       21.05     19.77 o 
  -1  15   5       38.24       61.84     21.10 o 
   1  15   5       24.52       41.96     23.44 o 
   3  15   5      164.36      248.84     78.25 o 
 -24   0   6       12.54        6.35     36.69 o 
 -22   0   6      109.68      149.54     38.22 o 
 -20   0   6      567.98      562.05     50.23 o 
 -18   0   6     1772.34     1594.28     72.46 o 
 -16   0   6      406.33      372.28     38.13 o 
 -14   0   6      286.90      336.26     30.70 o 
 -12   0   6      568.45      718.46     38.75 o 
 -10   0   6        2.60       56.89     15.27 o 
  -8   0   6     8730.99     8760.87    196.44 o 
  -6   0   6       57.40       32.40      7.74 o 
  -4   0   6     6254.28     6104.31     93.76 o 
  -2   0   6     1556.71     1309.33     29.48 o 
   0   0   6      589.04      570.90     21.12 o 
   2   0   6     1079.10     1213.91     32.76 o 
   4   0   6     1112.39     1195.03     35.58 o 
   6   0   6      776.55      811.40     31.75 o 
   8   0   6     2658.16     2833.01     69.06 o 
  10   0   6     2064.43     1990.60     59.76 o 
  12   0   6      265.97      334.83     30.66 o 
  14   0   6      576.86      618.42     38.95 o 
  16   0   6       22.14       45.87     52.22 o 
 -23   1   6       11.17        0.00     23.58 o 
 -21   1   6       26.63       24.58     31.35 o 
 -19   1   6       49.47        8.89     18.48 o 
 -17   1   6       81.97       87.15     19.07 o 
 -15   1   6        0.37        0.00     25.94 o 
 -13   1   6        4.67        0.00     16.05 o 
 -11   1   6     1046.81     1080.87     33.11 o 
  -9   1   6     3685.72     4072.97     60.28 o 
  -7   1   6      911.26     1085.43     23.65 o 
  -5   1   6      400.11      366.46     10.51 o 
  -3   1   6     3979.00     3714.16     55.64 o 
  -1   1   6     3248.26     3520.28     43.44 o 
   1   1   6      893.36      797.91     15.24 o 
   3   1   6     1964.90     2006.04     27.92 o 
   5   1   6       46.62       34.70      6.61 o 
   7   1   6       76.29      111.22     12.44 o 
   9   1   6     1397.59     1385.30     37.10 o 
  11   1   6     1990.51     2085.39     44.81 o 
  13   1   6       23.19       13.61     17.78 o 
  15   1   6        0.06       14.05     20.15 o 
  17   1   6       59.49      119.23     42.55 o 
 -22   2   6       36.55       51.84     23.11 o 
 -20   2   6        6.36       10.03     18.98 o 
 -18   2   6        7.54       29.03     16.67 o 
 -16   2   6       54.46       82.20     18.17 o 
 -14   2   6       21.84       28.69     13.15 o 
 -12   2   6      167.85      226.71     18.57 o 
 -10   2   6     9395.40     9957.13    126.16 o 
  -8   2   6      399.48      402.55     15.38 o 
  -6   2   6     2915.03     3389.18     41.89 o 
  -4   2   6     1148.93      869.74     17.65 o 
  -2   2   6      473.27      574.81     14.26 o 
   0   2   6       75.70      105.76     11.26 o 
   2   2   6     1993.55     2261.98     29.80 o 
   4   2   6     1347.62     1276.81     22.07 o 
   6   2   6        4.58        0.00      7.93 o 
   8   2   6      264.60      296.89     17.50 o 
  10   2   6      258.05      261.37     29.08 o 
  12   2   6      464.08      494.90     28.15 o 
  14   2   6        0.50        0.00     20.96 o 
  16   2   6       32.53        4.44     25.95 o 
 -23   3   6       19.90       17.66     24.89 o 
 -21   3   6       38.17       34.23     26.26 o 
 -19   3   6        1.97        9.32     17.92 o 
 -17   3   6        1.25        0.00     15.93 o 
 -15   3   6      227.18      193.79     21.34 o 
 -13   3   6      113.59      119.61     13.39 o 
 -11   3   6      166.03      170.28     16.76 o 
  -9   3   6      588.41      752.03     21.47 o 
  -7   3   6       78.63       85.99     10.57 o 
  -5   3   6     1086.65     1132.07     22.09 o 
  -3   3   6    11895.52    12307.21    243.27 o 
  -1   3   6      467.51      399.70     12.64 o 
   1   3   6     9136.22    10973.80    114.07 o 
   3   3   6       79.34       58.07      8.12 o 
   5   3   6       27.19       22.59      7.72 o 
   7   3   6       26.45       33.81     11.93 o 
   9   3   6        0.20       13.50     12.82 o 
  11   3   6        4.56       11.10     15.57 o 
  13   3   6      262.38      303.21     34.82 o 
  15   3   6       58.40       53.99     22.20 o 
  17   3   6       73.27       46.43     31.57 o 
 -22   4   6        0.01        0.00     28.19 o 
 -20   4   6        4.64        0.00     26.55 o 
 -18   4   6       17.37        0.00     17.11 o 
 -16   4   6       10.11       18.03     12.60 o 
 -14   4   6      141.48      175.31     17.03 o 
 -12   4   6       14.52        1.41      9.12 o 
 -10   4   6     1377.21     1352.38     30.59 o 
  -8   4   6        2.46        0.94      6.56 o 
  -6   4   6        2.57        5.65      5.95 o 
  -4   4   6     2826.43     2866.08     39.20 o 
  -2   4   6     3302.68     2915.11     53.40 o 
   0   4   6      399.33      354.38     12.99 o 
   2   4   6      437.01      425.74     15.92 o 
   4   4   6       81.54      120.49     10.83 o 
   6   4   6      419.30      399.70     15.97 o 
   8   4   6        2.00       25.81     13.01 o 
  10   4   6       13.09        6.70     15.14 o 
  12   4   6       40.75        0.00     19.47 o 
  14   4   6      102.42      108.53     23.45 o 
  16   4   6       17.36       57.25     23.57 o 
 -21   5   6      231.86      261.43     26.91 o 
 -19   5   6      399.35      444.07     26.40 o 
 -17   5   6      176.65      154.14     26.03 o 
 -15   5   6      403.70      425.52     30.75 o 
 -13   5   6     1119.97     1086.21     29.78 o 
 -11   5   6      301.23      334.69     16.64 o 
  -9   5   6       75.47       96.67     10.00 o 
  -7   5   6        9.06       19.92      6.86 o 
  -5   5   6      661.14      747.21     17.44 o 
  -3   5   6     9128.05     9035.56    125.97 o 
  -1   5   6      316.30      336.33     18.22 o 
   1   5   6      112.49      112.75      9.55 o 
   3   5   6     2632.71     2938.08     44.51 o 
   5   5   6      115.42      150.81     12.45 o 
   7   5   6       77.98       73.39     11.56 o 
   9   5   6       26.32       22.36     16.93 o 
  11   5   6      311.51      316.20     26.90 o 
  13   5   6       63.33       43.17     20.59 o 
  15   5   6      118.35      127.93     25.81 o 
 -22   6   6        0.21        0.00     21.46 o 
 -20   6   6      121.26      126.30     33.62 o 
 -18   6   6       34.88       15.75     18.89 o 
 -16   6   6      148.94      178.35     18.59 o 
 -14   6   6      182.06      213.77     19.51 o 
 -12   6   6      546.70      570.29     20.33 o 
 -10   6   6      171.71      218.70     13.47 o 
  -8   6   6     1756.45     1813.79     31.62 o 
  -6   6   6      108.81      111.21      8.99 o 
  -4   6   6      335.97      283.65     11.30 o 
  -2   6   6      190.27      200.88     11.36 o 
   0   6   6       42.48       34.52      8.85 o 
   2   6   6     1958.06     2095.90     35.62 o 
   4   6   6      182.15      131.30     12.23 o 
   6   6   6      245.47      227.99     26.06 o 
   8   6   6       96.52      120.24     12.58 o 
  10   6   6      955.59      750.09     38.22 o 
  12   6   6      177.03      153.15     22.97 o 
  14   6   6        4.11        0.00     19.96 o 
  16   6   6        4.59        9.39     70.61 o 
 -21   7   6      102.35       73.96     28.55 o 
 -19   7   6       62.77        4.57     17.33 o 
 -17   7   6      212.17      205.92     22.93 o 
 -15   7   6      155.95      137.73     17.77 o 
 -13   7   6        1.60       21.94     22.94 o 
 -11   7   6      609.49      544.77     23.67 o 
  -9   7   6        1.41        2.02      8.26 o 
  -7   7   6       77.49       45.68      9.25 o 
  -5   7   6        7.39        3.21      6.58 o 
  -3   7   6      371.14      354.77     12.56 o 
  -1   7   6     1984.04     1725.39     30.21 o 
   1   7   6       87.00      100.20     10.64 o 
   3   7   6      529.44      593.89     19.42 o 
   5   7   6      464.72      562.60     20.47 o 
   7   7   6       38.73       24.25     11.88 o 
   9   7   6       46.46       45.27     17.28 o 
  11   7   6       24.54       73.28     24.66 o 
  13   7   6        0.41        0.00     23.78 o 
  15   7   6        5.16        0.00     27.43 o 
 -20   8   6       47.23        2.04     24.98 o 
 -18   8   6       73.61       71.81     22.14 o 
 -16   8   6      110.95       93.90     22.30 o 
 -14   8   6       80.75      108.07     17.95 o 
 -12   8   6      105.36      113.91     16.62 o 
 -10   8   6      355.22      332.37     26.89 o 
  -8   8   6      495.29      476.87     20.92 o 
  -6   8   6       81.93       63.69     11.26 o 
  -4   8   6      527.45      499.40     19.99 o 
  -2   8   6      794.40      849.15     26.86 o 
   0   8   6       85.14       99.70     19.00 o 
   2   8   6       38.86       32.50     12.74 o 
   4   8   6      462.10      438.49     23.13 o 
   6   8   6        1.46        0.00     13.60 o 
   8   8   6        6.06        6.27     18.75 o 
  10   8   6       17.70       11.61     23.77 o 
  12   8   6       63.55       95.97     26.68 o 
  14   8   6        1.27       28.63     28.49 o 
 -19   9   6        6.88        0.00     24.46 o 
 -17   9   6        0.01        0.89     21.82 o 
 -15   9   6      126.67      135.28     29.88 o 
 -13   9   6      239.40      255.11     22.43 o 
 -11   9   6       15.61        6.76     15.51 o 
  -9   9   6        9.93        6.50     11.79 o 
  -7   9   6       25.48       14.12     17.37 o 
  -5   9   6      107.70      100.62     14.12 o 
  -3   9   6     1693.39     1680.05     39.41 o 
  -1   9   6      167.48      149.26     16.60 o 
   1   9   6     8381.47     8729.61    244.63 o 
   3   9   6      884.86      953.32     32.59 o 
   5   9   6        0.20        0.00     13.83 o 
   7   9   6        4.67        0.00     15.99 o 
   9   9   6       14.52        0.00     16.39 o 
  11   9   6        6.45        0.00     40.29 o 
  13   9   6       78.79      114.52     30.85 o 
 -18  10   6        0.58        6.01     24.44 o 
 -16  10   6        1.39        0.31     22.56 o 
 -14  10   6        9.42        0.00     15.67 o 
 -12  10   6       91.07       97.91     16.92 o 
 -10  10   6      169.44      204.35     47.31 o 
  -8  10   6       73.88       53.23     13.63 o 
  -6  10   6        2.00        0.00     11.62 o 
  -4  10   6        5.04        0.00     11.39 o 
  -2  10   6      389.47      447.94     23.24 o 
   0  10   6      440.34      488.03     24.13 o 
   2  10   6        1.96        0.00     13.03 o 
   4  10   6       88.06      106.48     18.29 o 
   6  10   6       64.09       65.90     17.60 o 
   8  10   6       11.17       32.45     17.89 o 
  10  10   6        1.42       16.73     26.55 o 
  12  10   6        2.06        0.00     36.94 o 
 -17  11   6        4.67       60.63     35.43 o 
 -15  11   6      220.45      156.03     41.34 o 
 -13  11   6        2.55        6.55     19.62 o 
 -11  11   6       18.06        0.00     17.50 o 
  -9  11   6       11.04       13.69     17.88 o 
  -7  11   6       77.77      100.23     20.27 o 
  -5  11   6      562.65      527.14     33.40 o 
  -3  11   6      497.08      580.11     33.12 o 
  -1  11   6      460.14      464.88     30.90 o 
   1  11   6      117.40       78.24     35.97 o 
   3  11   6      210.62      268.96     52.14 o 
   5  11   6       58.20       50.32     43.20 o 
   7  11   6       67.77       76.83     42.13 o 
   9  11   6       16.43       36.46     24.54 o 
  11  11   6       22.55      122.33     45.87 o 
 -16  12   6       31.58       15.28     55.15 o 
 -14  12   6       25.34       28.20     36.61 o 
 -12  12   6       55.13       36.84     21.91 o 
 -10  12   6       51.48       37.20     20.52 o 
  -8  12   6      156.98      121.56     25.53 o 
  -6  12   6      554.49      505.81     68.64 o 
  -4  12   6       22.14       24.56     21.12 o 
  -2  12   6        2.76       21.34     19.79 o 
   0  12   6        1.53        0.00     18.70 o 
   2  12   6      302.96      327.82     33.57 o 
   4  12   6       70.05      105.69     25.58 o 
   6  12   6        0.23        0.00     28.30 o 
   8  12   6       18.71        6.60     26.67 o 
 -13  13   6        2.89        0.09     22.01 o 
 -11  13   6        5.26        1.15     21.84 o 
  -9  13   6       21.22        5.67     26.57 o 
  -7  13   6        4.31        0.40     25.54 o 
  -5  13   6        8.84       10.04     20.46 o 
  -3  13   6      188.35      210.71     28.28 o 
  -1  13   6      235.30      210.14     29.21 o 
   1  13   6       10.90        7.82     18.36 o 
   3  13   6       61.45      104.18     26.20 o 
   5  13   6        7.36        3.82     24.69 o 
   7  13   6        0.95        9.09     27.22 o 
 -10  14   6      103.65       75.98     24.76 o 
  -8  14   6       77.82       47.80     24.77 o 
  -6  14   6       54.82       53.72     23.34 o 
  -4  14   6       38.29       35.26     22.96 o 
  -2  14   6        0.06        0.00     22.56 o 
   0  14   6        0.58        3.48     21.77 o 
   2  14   6       15.91        0.00     24.13 o 
   4  14   6       20.94       36.10     26.56 o 
  -7  15   6        6.82        0.00     24.41 o 
  -5  15   6        2.54        0.00     23.81 o 
  -3  15   6       13.01       63.04     20.28 o 
  -1  15   6       10.15       17.31     21.32 o 
   1  15   6      189.57      224.74     35.30 o 
 -23   1   7        1.89        5.85     25.50 o 
 -21   1   7      547.19      553.49     39.91 o 
 -19   1   7      427.58      431.68     33.38 o 
 -17   1   7       26.94       20.70     16.63 o 
 -15   1   7       16.40       29.88     14.81 o 
 -13   1   7      235.70      281.64     23.01 o 
 -11   1   7      968.32     1082.36     31.84 o 
  -9   1   7      162.97      146.87     11.55 o 
  -7   1   7     1616.77     1547.92     25.66 o 
  -5   1   7      239.55      211.96      9.14 o 
  -3   1   7     1423.69     1526.91     23.90 o 
  -1   1   7      562.23      446.03     15.36 o 
   1   1   7      361.18      393.95     13.31 o 
   3   1   7     1012.88     1204.49     25.46 o 
   5   1   7      369.34      342.41     16.16 o 
   7   1   7       54.73       71.45     12.02 o 
   9   1   7     3216.22     3157.01     55.59 o 
  11   1   7      236.76      328.24     21.90 o 
  13   1   7       33.98       12.33     18.77 o 
  15   1   7       24.42       43.12     24.05 o 
 -22   2   7        2.61        4.51     22.97 o 
 -20   2   7        2.05        0.00     30.72 o 
 -18   2   7      596.31      579.93     61.76 o 
 -16   2   7      117.04      119.98     19.22 o 
 -14   2   7      252.61      229.87     17.47 o 
 -12   2   7       79.88       96.32     11.76 o 
 -10   2   7     6884.15     6958.98     94.96 o 
  -8   2   7      312.52      314.37     11.62 o 
  -6   2   7      985.00      935.09     22.25 o 
  -4   2   7      652.10      710.25     21.65 o 
  -2   2   7      392.06      366.34     12.66 o 
   0   2   7        0.50       11.53      5.14 o 
   2   2   7      483.91      506.03     13.69 o 
   4   2   7      270.88      237.22     14.15 o 
   6   2   7      152.24      118.29     12.59 o 
   8   2   7     1438.75     1403.62     33.82 o 
  10   2   7      129.24      102.62     18.91 o 
  12   2   7        4.29       12.09     17.04 o 
  14   2   7      100.04       94.44     20.95 o 
  16   2   7       21.80        6.83     24.97 o 
 -23   3   7       42.01       33.58     27.15 o 
 -21   3   7       11.21        0.00     22.31 o 
 -19   3   7        0.17        0.00     19.18 o 
 -17   3   7       36.45       13.52     13.77 o 
 -15   3   7        0.04       12.73     11.63 o 
 -13   3   7      284.58      292.13     19.21 o 
 -11   3   7      587.26      572.65     20.96 o 
  -9   3   7     3833.23     3835.74     59.85 o 
  -7   3   7       47.69       21.92      6.12 o 
  -5   3   7     2317.78     2300.43     60.49 o 
  -3   3   7       26.37       49.89      7.40 o 
  -1   3   7        0.09        3.89      5.98 o 
   1   3   7       28.47       27.90      6.01 o 
   3   3   7      134.34      128.71     11.76 o 
   5   3   7      234.64      169.41     19.29 o 
   7   3   7      831.12      775.78     28.98 o 
   9   3   7      142.96      182.98     32.88 o 
  11   3   7      418.30      470.02     30.59 o 
  13   3   7       69.12       64.80     19.12 o 
  15   3   7        3.35        0.00     23.25 o 
 -22   4   7        1.74        0.00     19.56 o 
 -20   4   7        1.57        0.00     15.84 o 
 -18   4   7       31.06       26.65     15.36 o 
 -16   4   7       56.06       47.99     16.76 o 
 -14   4   7      431.29      386.47     19.32 o 
 -12   4   7       60.69       79.51     13.19 o 
 -10   4   7      175.53      175.74     22.30 o 
  -8   4   7      201.40      239.39     26.81 o 
  -6   4   7     1039.19     1056.22     22.03 o 
  -4   4   7        8.34       11.42      6.42 o 
  -2   4   7     3003.42     3248.61     58.76 o 
   0   4   7        0.91        1.10      6.77 o 
   2   4   7      324.22      249.68     15.63 o 
   4   4   7      314.44      325.95     15.20 o 
   6   4   7       24.46       15.74     10.00 o 
   8   4   7      135.73      124.60     17.57 o 
  10   4   7      165.24      127.90     24.37 o 
  12   4   7       50.27       32.12     16.73 o 
  14   4   7       13.38       19.04     21.21 o 
  16   4   7      179.68      236.95     32.03 o 
 -21   5   7       54.17       37.89     19.59 o 
 -19   5   7       88.43      107.31     19.79 o 
 -17   5   7       16.11        7.87     18.28 o 
 -15   5   7      339.67      368.91     26.52 o 
 -13   5   7      432.45      434.13     24.75 o 
 -11   5   7      945.01      864.83     25.70 o 
  -9   5   7        9.77       19.00      8.31 o 
  -7   5   7       62.57       64.45      8.99 o 
  -5   5   7      510.49      526.79     17.34 o 
  -3   5   7      163.72      207.07     11.88 o 
  -1   5   7     3417.83     3190.42     51.40 o 
   1   5   7      199.74      185.33     12.66 o 
   3   5   7       50.83      104.70     10.86 o 
   5   5   7        3.06        0.00      9.17 o 
   7   5   7       41.29       35.07     14.58 o 
   9   5   7      394.23      406.69     27.11 o 
  11   5   7        4.29       12.12     20.90 o 
  13   5   7      118.77      106.09     24.47 o 
  15   5   7        0.15       27.81     26.01 o 
 -22   6   7       81.96       84.22     23.76 o 
 -20   6   7       64.59       34.85     19.44 o 
 -18   6   7      372.19      381.97     44.78 o 
 -16   6   7       18.53        0.00     13.84 o 
 -14   6   7     1048.64     1076.40     31.64 o 
 -12   6   7       60.50       53.57     15.71 o 
 -10   6   7      288.05      274.12     15.40 o 
  -8   6   7      284.93      248.20     16.28 o 
  -6   6   7        6.84        9.17      6.98 o 
  -4   6   7      122.82      120.93     10.17 o 
  -2   6   7     3072.79     3283.47     68.70 o 
   0   6   7       54.57       60.49      9.44 o 
   2   6   7        3.73       16.68      8.82 o 
   4   6   7      960.49     1088.50     26.88 o 
   6   6   7       22.44       30.06     10.96 o 
   8   6   7      183.30      175.73     20.13 o 
  10   6   7        9.91        0.00     18.19 o 
  12   6   7        1.72        0.00     20.53 o 
  14   6   7       33.45       14.91     23.70 o 
 -21   7   7       70.63       50.32     27.54 o 
 -19   7   7      116.42      159.58     27.04 o 
 -17   7   7       22.40        4.64     21.21 o 
 -15   7   7      706.29      688.66     34.55 o 
 -13   7   7       63.05       48.25     12.20 o 
 -11   7   7       64.33      116.44     15.27 o 
  -9   7   7      177.53      200.53     17.36 o 
  -7   7   7        9.76        0.00      8.97 o 
  -5   7   7      135.46      191.28     16.07 o 
  -3   7   7      637.96      635.81     22.99 o 
  -1   7   7       28.66       31.47     11.43 o 
   1   7   7      620.37      593.76     19.03 o 
   3   7   7      721.84      678.66     21.49 o 
   5   7   7      345.00      412.63     19.11 o 
   7   7   7      181.55      165.63     15.95 o 
   9   7   7      766.03      617.12     39.89 o 
  11   7   7       44.66       43.78     24.12 o 
  13   7   7      169.70      214.57     66.40 o 
 -20   8   7       35.67       28.33     24.91 o 
 -18   8   7      233.58      291.12     62.58 o 
 -16   8   7      216.49      230.85     26.73 o 
 -14   8   7      358.53      390.64     27.87 o 
 -12   8   7      223.94      226.67     20.31 o 
 -10   8   7     1370.15     1252.56     35.28 o 
  -8   8   7        9.55       10.19     10.93 o 
  -6   8   7      159.23      231.01     21.01 o 
  -4   8   7       12.99        8.33     15.06 o 
  -2   8   7      293.64      280.81     19.97 o 
   0   8   7       93.40      132.99     16.30 o 
   2   8   7     1681.39     1614.71     41.29 o 
   4   8   7      941.36      978.60     33.34 o 
   6   8   7      142.91      143.23     28.21 o 
   8   8   7       64.68       52.07     22.20 o 
  10   8   7       70.71       79.75     26.93 o 
  12   8   7       85.89       75.83     30.36 o 
 -19   9   7       95.30       54.87     25.76 o 
 -17   9   7      115.64       69.34     23.40 o 
 -15   9   7       66.09       22.81     16.52 o 
 -13   9   7      105.56      162.26     26.52 o 
 -11   9   7      139.59      141.08     17.26 o 
  -9   9   7       69.46       56.79     16.93 o 
  -7   9   7       35.88       42.75     13.48 o 
  -5   9   7     1333.13     1151.85     32.73 o 
  -3   9   7     1294.60     1228.31     34.96 o 
  -1   9   7     1031.52     1036.01     32.56 o 
   1   9   7       42.31       31.72     13.19 o 
   3   9   7      338.12      371.59     24.40 o 
   5   9   7       76.61       73.41     17.93 o 
   7   9   7        1.26       21.42     17.11 o 
   9   9   7       17.96        0.00     21.99 o 
  11   9   7      257.60      336.34     40.82 o 
 -18  10   7        2.14       26.84     25.35 o 
 -16  10   7       88.58      101.37     21.25 o 
 -14  10   7       15.35        0.15     16.36 o 
 -12  10   7      135.91      151.71     19.50 o 
 -10  10   7       22.23       16.40     13.74 o 
  -8  10   7      266.65      244.43     20.27 o 
  -6  10   7        3.70        3.03     12.30 o 
  -4  10   7       30.79        0.00     12.47 o 
  -2  10   7     3872.39     3824.47     70.32 o 
   0  10   7     1314.70     1302.16     39.23 o 
   2  10   7      218.83      198.16     22.91 o 
   4  10   7       51.51       18.98     16.34 o 
   6  10   7       42.06       59.71     19.00 o 
   8  10   7       66.41       64.00     21.05 o 
  10  10   7       44.02       42.53     30.16 o 
 -17  11   7       19.57       32.11     32.36 o 
 -15  11   7       17.14       64.55     23.73 o 
 -13  11   7        8.09        0.00     20.76 o 
 -11  11   7        2.79        0.00     18.34 o 
  -9  11   7       47.48       64.90     20.38 o 
  -7  11   7      368.41      428.75     34.47 o 
  -5  11   7      171.41      163.33     46.47 o 
  -3  11   7       46.02       43.84     19.96 o 
  -1  11   7      129.31      143.19     23.63 o 
   1  11   7      178.40      209.49     27.19 o 
   3  11   7      176.22      140.75     25.78 o 
   5  11   7        2.00        0.00     23.67 o 
   7  11   7        0.05        5.08     23.50 o 
   9  11   7       26.02       56.26     40.06 o 
 -14  12   7        0.01        0.00     20.84 o 
 -12  12   7        1.28       10.28     32.59 o 
 -10  12   7        3.69        0.00     19.99 o 
  -8  12   7       66.06      101.15     22.89 o 
  -6  12   7        1.92        0.50     17.94 o 
  -4  12   7       20.30        4.93     19.27 o 
  -2  12   7      340.77      386.38     34.55 o 
   0  12   7       39.01       42.03     21.65 o 
   2  12   7       15.72        0.00     20.98 o 
   4  12   7        0.37        6.25     23.88 o 
   6  12   7       75.95      107.20     28.49 o 
   8  12   7        3.58        0.00     29.09 o 
 -13  13   7        7.22       24.58     24.62 o 
 -11  13   7      111.23      113.88     26.87 o 
  -9  13   7       12.45       10.63     21.23 o 
  -7  13   7        0.01       18.39     20.74 o 
  -5  13   7        0.63        0.00     21.52 o 
  -3  13   7       24.76       61.19     24.18 o 
  -1  13   7       66.36       49.24     24.20 o 
   1  13   7       56.60       68.36     24.17 o 
   3  13   7        9.29       25.87     25.56 o 
   5  13   7       10.49       41.17     28.01 o 
 -10  14   7       11.58       20.54     23.88 o 
  -8  14   7        1.69        0.00     30.44 o 
  -6  14   7        6.22       59.35     24.95 o 
  -4  14   7       28.58       21.81     24.61 o 
  -2  14   7        6.63       13.80     23.78 o 
   0  14   7       16.61       44.86     26.63 o 
   2  14   7        9.34       17.09     25.95 o 
 -22   0   8      842.43      959.61     68.72 o 
 -20   0   8      451.33      461.29     52.06 o 
 -18   0   8       20.43       11.45     27.02 o 
 -16   0   8       63.35       76.64     25.34 o 
 -14   0   8       67.43       41.88     21.21 o 
 -12   0   8        3.92        0.00     11.21 o 
 -10   0   8      111.20      135.37     30.48 o 
  -8   0   8       56.65       35.08     10.18 o 
  -6   0   8      552.46      470.79     18.78 o 
  -4   0   8     3613.73     3239.25     59.71 o 
  -2   0   8      292.75      319.65     16.59 o 
   0   0   8       87.25      113.80     17.45 o 
   2   0   8      314.84      295.17     20.17 o 
   4   0   8     1413.96     1350.05     41.90 o 
   6   0   8     2931.86     3156.31     74.48 o 
   8   0   8     1087.84     1178.49     45.38 o 
  10   0   8     1283.51     1242.31     50.51 o 
  12   0   8       50.61       62.32     25.37 o 
  14   0   8       48.07       41.46     25.91 o 
 -23   1   8       27.51        0.00     23.53 o 
 -21   1   8       89.30       99.83     25.69 o 
 -19   1   8      396.53      418.68     72.82 o 
 -17   1   8       13.30        0.00     16.20 o 
 -15   1   8      445.18      486.55     22.92 o 
 -13   1   8        5.80        0.00      9.82 o 
 -11   1   8     3678.31     3996.26     54.13 o 
  -9   1   8      228.80      200.53     18.22 o 
  -7   1   8      276.28      300.11     11.61 o 
  -5   1   8     2634.81     2857.11     47.93 o 
  -3   1   8      100.58       98.53      8.13 o 
  -1   1   8     1467.69     1455.80     25.88 o 
   1   1   8     1436.80     1279.61     25.66 o 
   3   1   8       16.02        0.00      8.20 o 
   5   1   8     1004.47      993.67     26.22 o 
   7   1   8     2716.62     2574.91     47.61 o 
   9   1   8       59.64       37.66     14.56 o 
  11   1   8      133.80      146.71     18.58 o 
  13   1   8       45.46       49.26     22.26 o 
  15   1   8       10.18        0.00     22.45 o 
 -22   2   8       46.94       18.72     23.33 o 
 -20   2   8        0.89        0.00     25.18 o 
 -18   2   8       17.00       14.89     14.53 o 
 -16   2   8       90.14      102.24     16.34 o 
 -14   2   8     1655.38     1708.06     39.99 o 
 -12   2   8      511.11      459.25     20.26 o 
 -10   2   8     3201.49     3326.99     46.43 o 
  -8   2   8      496.11      435.22     13.97 o 
  -6   2   8      418.80      501.63     13.46 o 
  -4   2   8       71.31      100.62     21.35 o 
  -2   2   8      515.93      630.52     18.54 o 
   0   2   8      145.16      130.19      8.87 o 
   2   2   8      840.55      884.94     19.01 o 
   4   2   8      229.67      189.28     14.12 o 
   6   2   8     1397.03     1424.44     34.65 o 
   8   2   8      252.70      254.97     19.02 o 
  10   2   8        9.90        0.00     15.87 o 
  12   2   8        4.58       33.54     19.23 o 
  14   2   8      125.99      122.75     26.56 o 
 -23   3   8       12.88       14.07     21.29 o 
 -21   3   8        0.00        0.00     17.05 o 
 -19   3   8       24.50       17.24     16.24 o 
 -17   3   8        5.35        0.00     15.12 o 
 -15   3   8        0.17        0.00     17.31 o 
 -13   3   8      360.28      334.30     19.63 o 
 -11   3   8      354.06      381.22     18.29 o 
  -9   3   8      152.36      142.27     10.72 o 
  -7   3   8     2267.41     2187.09     40.30 o 
  -5   3   8       54.15       26.84      7.18 o 
  -3   3   8     1532.07     1732.23     30.40 o 
  -1   3   8        0.01        0.00      6.70 o 
   1   3   8        0.48        0.00      7.11 o 
   3   3   8       66.87       84.73     10.41 o 
   5   3   8       23.41       21.47     10.38 o 
   7   3   8        0.96        7.56     13.78 o 
   9   3   8        2.51        0.00     15.46 o 
  11   3   8       45.91       49.67     19.35 o 
  13   3   8       45.93       29.99     21.24 o 
  15   3   8       32.59        6.65     26.87 o 
 -22   4   8       10.26        0.34     19.30 o 
 -20   4   8      142.33       86.22     20.04 o 
 -18   4   8        0.84        9.33     14.19 o 
 -16   4   8      240.22      347.81     23.55 o 
 -14   4   8       59.27       81.59     14.21 o 
 -12   4   8      629.20      552.13     23.40 o 
 -10   4   8      121.50      153.01     14.48 o 
  -8   4   8      969.94      950.45     29.23 o 
  -6   4   8        6.84       15.96      7.71 o 
  -4   4   8     1629.49     1610.13     29.28 o 
  -2   4   8     1420.34     1401.25     34.75 o 
   0   4   8      381.55      354.36     18.94 o 
   2   4   8      551.63      524.71     19.75 o 
   4   4   8      135.14      157.41     13.46 o 
   6   4   8      211.83      168.30     18.41 o 
   8   4   8        5.09        0.00     13.59 o 
  10   4   8       61.70       23.18     16.66 o 
  12   4   8      214.39      231.67     25.35 o 
  14   4   8      133.20      165.30     31.60 o 
 -21   5   8       57.69       54.43     21.05 o 
 -19   5   8       34.50       20.09     16.26 o 
 -17   5   8      213.75      200.21     19.95 o 
 -15   5   8      924.83      951.36     31.15 o 
 -13   5   8      158.06      158.74     17.01 o 
 -11   5   8      421.12      434.74     20.41 o 
  -9   5   8      359.82      378.24     20.08 o 
  -7   5   8      496.20      474.32     18.35 o 
  -5   5   8       80.40       67.43      9.08 o 
  -3   5   8      514.64      446.58     16.67 o 
  -1   5   8      577.91      594.24     18.69 o 
   1   5   8      853.73      726.18     21.04 o 
   3   5   8      584.36      555.53     19.53 o 
   5   5   8      114.39      182.59     19.26 o 
   7   5   8      335.02      246.51     22.07 o 
   9   5   8        0.05        2.47     32.20 o 
  11   5   8       60.70       48.34     26.07 o 
  13   5   8       23.76       30.90     24.59 o 
 -22   6   8       12.85       18.40     21.74 o 
 -20   6   8        0.11        0.00     18.81 o 
 -18   6   8        1.58        0.00     17.97 o 
 -16   6   8      446.23      500.51     25.88 o 
 -14   6   8       28.49       18.64     19.51 o 
 -12   6   8       52.02       74.10     13.88 o 
 -10   6   8      237.15      302.88     22.52 o 
  -8   6   8        2.03        0.83      8.00 o 
  -6   6   8        0.07        0.73      7.28 o 
  -4   6   8      289.76      257.86     13.86 o 
  -2   6   8      365.83      367.06     15.58 o 
   0   6   8        1.01        0.00      8.46 o 
   2   6   8      664.68      646.21     20.78 o 
   4   6   8       35.41       28.93     11.21 o 
   6   6   8      813.53      531.55     31.80 o 
   8   6   8      612.55      570.06     29.49 o 
  10   6   8       53.88       38.01     17.39 o 
  12   6   8        8.02        8.95     22.99 o 
 -21   7   8      347.98      395.74     38.51 o 
 -19   7   8       56.02       30.69     50.42 o 
 -17   7   8        0.66        0.00     18.61 o 
 -15   7   8       44.46       33.36     25.29 o 
 -13   7   8       61.05       90.78     19.84 o 
 -11   7   8      577.68      528.73     24.30 o 
  -9   7   8      104.14       97.45     14.77 o 
  -7   7   8       64.19       75.32     12.74 o 
  -5   7   8      960.85      890.71     28.02 o 
  -3   7   8       29.68       24.32     11.36 o 
  -1   7   8      841.09      703.61     25.61 o 
   1   7   8     1163.21     1154.37     33.86 o 
   3   7   8      117.80       91.24     15.50 o 
   5   7   8      386.23      427.53     25.33 o 
   7   7   8       57.52       88.71     26.53 o 
   9   7   8       16.17       15.70     22.39 o 
  11   7   8       35.12        0.00     30.70 o 
  13   7   8        4.89       11.90     46.18 o 
 -20   8   8      174.37      172.02     32.54 o 
 -18   8   8        4.23        0.00     24.51 o 
 -16   8   8        5.28        8.47     20.41 o 
 -14   8   8      209.14      201.57     25.95 o 
 -12   8   8      120.57      136.48     17.59 o 
 -10   8   8      556.91      509.49     24.51 o 
  -8   8   8       20.32       19.28     12.81 o 
  -6   8   8       77.72       84.04     18.07 o 
  -4   8   8        8.87       33.51     11.73 o 
  -2   8   8      688.04      756.00     75.81 o 
   0   8   8      636.42      549.36     25.07 o 
   2   8   8      351.57      324.34     24.01 o 
   4   8   8       28.86       29.91     22.72 o 
   6   8   8       63.15       60.11     17.66 o 
   8   8   8       32.25       52.38     25.75 o 
  10   8   8        0.05       30.66     25.04 o 
  12   8   8        8.73        0.00     28.84 o 
 -19   9   8       34.50        5.00     24.90 o 
 -17   9   8        0.77        0.00     21.44 o 
 -15   9   8       15.76       21.53     20.29 o 
 -13   9   8      193.84      199.20     21.50 o 
 -11   9   8        0.03       10.54     15.66 o 
  -9   9   8        0.27        3.85     13.21 o 
  -7   9   8      176.90      166.08     17.49 o 
  -5   9   8      540.00      528.95     24.18 o 
  -3   9   8     1517.46     1665.98     64.94 o 
  -1   9   8      329.26      311.50     22.65 o 
   1   9   8        3.04        0.00     13.01 o 
   3   9   8       15.60       28.18     16.41 o 
   5   9   8        9.53       10.20     16.49 o 
   7   9   8       22.23       17.89     24.51 o 
   9   9   8       11.79       40.85     28.02 o 
  11   9   8       14.83        0.00     27.74 o 
 -18  10   8        1.35        0.00     25.31 o 
 -16  10   8       81.84       70.98     24.62 o 
 -14  10   8      248.79      267.22     25.17 o 
 -12  10   8       11.84       19.97     16.15 o 
 -10  10   8        7.26        4.98     15.69 o 
  -8  10   8        6.52        3.47     14.92 o 
  -6  10   8        4.88        0.00     13.62 o 
  -4  10   8        0.00        0.58     13.38 o 
  -2  10   8       64.68       74.76     21.52 o 
   0  10   8      108.81       75.78     17.88 o 
   2  10   8      488.83      482.07     26.80 o 
   4  10   8       33.21       44.20     17.78 o 
   6  10   8       22.56       38.34     19.25 o 
   8  10   8       21.73       27.73     28.68 o 
  10  10   8        3.87        0.00     30.42 o 
 -15  11   8       46.55       27.93     25.16 o 
 -13  11   8      214.98      281.69     41.09 o 
 -11  11   8       25.52       52.57     21.20 o 
  -9  11   8      107.22       98.67     42.13 o 
  -7  11   8      212.29      235.61     27.59 o 
  -5  11   8      302.43      255.84     28.48 o 
  -3  11   8      249.47      205.77     40.67 o 
  -1  11   8       74.23       64.18     21.18 o 
   1  11   8      196.05      208.69     68.85 o 
   3  11   8       14.74       23.90     22.46 o 
   5  11   8        4.06       18.75     22.51 o 
   7  11   8        7.29       40.39     26.59 o 
 -14  12   8       58.49       58.20     25.94 o 
 -12  12   8       20.98        0.00     22.24 o 
 -10  12   8       80.33      109.91     24.61 o 
  -8  12   8        0.63        0.00     19.00 o 
  -6  12   8        3.24        9.22     37.95 o 
  -4  12   8       14.21       11.66     20.44 o 
  -2  12   8      246.93      280.32     30.93 o 
   0  12   8      138.14      159.05     26.50 o 
   2  12   8        4.58        0.00     22.40 o 
   4  12   8        6.84        0.00     23.50 o 
   6  12   8      102.55      177.01     61.93 o 
 -11  13   8       30.55        0.00     21.73 o 
  -9  13   8        0.01       19.01     22.78 o 
  -7  13   8      126.46      131.13     28.00 o 
  -5  13   8       47.64       34.85     24.95 o 
  -3  13   8        9.92       41.48     23.82 o 
  -1  13   8        4.58       13.06     29.48 o 
   1  13   8        4.70       17.13     23.71 o 
   3  13   8       40.47       51.09     25.55 o 
  -8  14   8       47.94       17.54     25.10 o 
  -6  14   8        5.25       18.28     24.69 o 
  -4  14   8        0.17       29.32     36.44 o 
  -2  14   8       34.17       26.82     42.08 o 
   0  14   8        0.00       11.10     25.31 o 
 -23   1   9       48.25       48.14     27.78 o 
 -21   1   9        8.78        0.00     28.68 o 
 -19   1   9       79.45       78.11     18.07 o 
 -17   1   9        1.13        0.00     27.74 o 
 -15   1   9      626.67      600.89     22.63 o 
 -13   1   9      691.29      618.00     19.99 o 
 -11   1   9     1286.11     1316.42     27.79 o 
  -9   1   9      299.39      376.60     14.26 o 
  -7   1   9      142.04      178.78     11.25 o 
  -5   1   9      572.38      584.24     15.85 o 
  -3   1   9     2166.78     2067.89     40.91 o 
  -1   1   9     1429.66     1364.75     29.58 o 
   1   1   9        7.63        0.00      8.07 o 
   3   1   9      453.82      426.10     17.60 o 
   5   1   9     1431.05     1335.99     32.18 o 
   7   1   9      959.98     1065.75     38.46 o 
   9   1   9       91.29       89.09     16.84 o 
  11   1   9       12.41       47.79     16.98 o 
  13   1   9       71.74       59.23     23.53 o 
 -22   2   9       51.99       48.82     20.26 o 
 -20   2   9      228.84      233.04     24.16 o 
 -18   2   9        6.39        0.00     15.84 o 
 -16   2   9        3.12       16.92     17.45 o 
 -14   2   9      625.83      537.38     24.26 o 
 -12   2   9       32.16       35.14     13.39 o 
 -10   2   9       29.35        0.99      7.70 o 
  -8   2   9        1.24        0.00      8.67 o 
  -6   2   9      204.84      148.49     17.28 o 
  -4   2   9     1200.16     1122.05     27.91 o 
  -2   2   9       15.61        0.00      8.29 o 
   0   2   9      133.24      108.38     15.89 o 
   2   2   9       82.68       28.68     13.86 o 
   4   2   9      153.90      142.43     16.60 o 
   6   2   9      142.03      157.82     18.70 o 
   8   2   9      323.16      312.98     25.26 o 
  10   2   9       11.42       34.60     19.26 o 
  12   2   9        0.23        0.00     19.68 o 
  14   2   9       11.03       54.02     26.41 o 
 -23   3   9        0.51        0.00     21.13 o 
 -21   3   9      108.76      134.80     22.80 o 
 -19   3   9      111.86      129.64     19.96 o 
 -17   3   9       26.90       36.26     16.91 o 
 -15   3   9      736.51      757.99     28.22 o 
 -13   3   9     4679.31     4695.26     77.74 o 
 -11   3   9      352.36      374.15     20.06 o 
  -9   3   9       27.29       12.76      9.64 o 
  -7   3   9      116.51       92.76     12.89 o 
  -5   3   9      139.83      141.05     25.14 o 
  -3   3   9        1.34        0.00      8.59 o 
  -1   3   9      207.71      201.91     14.37 o 
   1   3   9     1443.47     1416.70     29.72 o 
   3   3   9     1321.35     1260.28     30.56 o 
   5   3   9      265.75      292.39     22.11 o 
   7   3   9      200.88      256.75     23.30 o 
   9   3   9       29.83       13.28     18.15 o 
  11   3   9       15.59       21.09     19.96 o 
  13   3   9       34.34       26.96     23.04 o 
 -22   4   9        0.36        0.00     20.00 o 
 -20   4   9        1.94        0.00     17.79 o 
 -18   4   9       76.52       31.34     15.52 o 
 -16   4   9       98.06       39.23     14.52 o 
 -14   4   9      334.74      362.84     21.63 o 
 -12   4   9       26.49       27.86     12.00 o 
 -10   4   9      166.78      208.09     16.36 o 
  -8   4   9       66.38       57.12     11.56 o 
  -6   4   9       37.07       26.74     14.61 o 
  -4   4   9      186.73      209.27     17.67 o 
  -2   4   9     1531.34     1528.62     30.24 o 
   0   4   9       40.61       18.49      9.26 o 
   2   4   9        0.88        1.60      9.15 o 
   4   4   9        4.26       24.23     13.10 o 
   6   4   9        3.36        4.62     13.67 o 
   8   4   9      130.87      119.62     18.18 o 
  10   4   9       75.70       46.36     20.18 o 
  12   4   9       45.32       55.36     21.76 o 
 -21   5   9        2.06        0.00     19.82 o 
 -19   5   9       94.67       80.22     18.99 o 
 -17   5   9       39.64        8.22     15.44 o 
 -15   5   9       30.23        0.00     13.45 o 
 -13   5   9      335.37      339.98     22.59 o 
 -11   5   9       20.30       23.94     11.76 o 
  -9   5   9       30.01       61.64     13.11 o 
  -7   5   9        5.56        6.23      8.50 o 
  -5   5   9     1096.41      933.83     23.44 o 
  -3   5   9        0.02        0.60      7.95 o 
  -1   5   9       91.53      159.88     13.52 o 
   1   5   9       34.94       35.21     14.21 o 
   3   5   9       36.10       33.31     11.27 o 
   5   5   9      322.15      382.65     25.29 o 
   7   5   9        0.18        4.20     16.57 o 
   9   5   9      109.63      130.75     20.82 o 
  11   5   9       32.17       13.33     20.83 o 
  13   5   9       90.50       80.77     36.53 o 
 -20   6   9        2.77        0.00     37.49 o 
 -18   6   9       49.10       79.83     21.08 o 
 -16   6   9       83.24       87.01     17.87 o 
 -14   6   9       56.61       30.52     14.67 o 
 -12   6   9      574.99      523.26     36.42 o 
 -10   6   9        0.43        0.00      9.86 o 
  -8   6   9        0.95       12.72      9.45 o 
  -6   6   9      373.68      368.12     15.98 o 
  -4   6   9        7.37        0.00      8.50 o 
  -2   6   9      249.33      259.07     15.80 o 
   0   6   9      564.22      588.62     20.33 o 
   2   6   9      369.32      290.48     17.80 o 
   4   6   9      224.67      236.13     16.99 o 
   6   6   9       83.18       77.39     18.16 o 
   8   6   9       13.36        0.00     16.65 o 
  10   6   9       14.15        3.32     19.49 o 
  12   6   9       37.77       38.50     41.45 o 
 -21   7   9        0.02        0.00     27.35 o 
 -19   7   9        2.09        0.00     21.66 o 
 -17   7   9      100.84      113.90     31.44 o 
 -15   7   9      131.76      199.04     37.42 o 
 -13   7   9        4.55       33.10     17.97 o 
 -11   7   9      598.33      623.65     26.55 o 
  -9   7   9       91.08      116.84     15.94 o 
  -7   7   9       45.66       46.09     13.01 o 
  -5   7   9      324.60      349.71     21.41 o 
  -3   7   9       58.98       64.34     21.07 o 
  -1   7   9     1037.89      960.70     34.64 o 
   1   7   9     1002.53     1078.87     53.44 o 
   3   7   9      470.68      416.05     24.70 o 
   5   7   9      480.75      410.20     35.73 o 
   7   7   9      550.67      615.80     40.51 o 
   9   7   9       75.78       55.01     26.87 o 
  11   7   9       12.12       30.59     27.69 o 
 -20   8   9        8.49        0.00     25.54 o 
 -18   8   9       17.33       38.19     48.92 o 
 -16   8   9       38.91       30.15     20.56 o 
 -14   8   9      118.25       88.71     39.00 o 
 -12   8   9       12.70        4.60     13.89 o 
 -10   8   9       56.80       69.49     15.56 o 
  -8   8   9       47.85       45.00     13.83 o 
  -6   8   9      164.62      180.68     18.35 o 
  -4   8   9      920.50      988.22     32.26 o 
  -2   8   9       35.47        2.26     12.80 o 
   0   8   9      711.82      777.64     29.64 o 
   2   8   9      326.09      406.39     26.68 o 
   4   8   9        2.97        1.27     14.92 o 
   6   8   9        0.71        0.00     21.35 o 
   8   8   9      112.08      120.36     28.86 o 
  10   8   9        7.06        0.00     26.08 o 
 -19   9   9        0.66        0.00     23.81 o 
 -17   9   9       29.15       26.39     22.84 o 
 -15   9   9       25.05       35.15     21.44 o 
 -13   9   9       14.11       11.19     16.63 o 
 -11   9   9        4.81        2.76     14.58 o 
  -9   9   9      395.00      379.76     24.50 o 
  -7   9   9      111.00       87.60     15.44 o 
  -5   9   9      275.95      268.42     40.56 o 
  -3   9   9       29.49       16.92     13.91 o 
  -1   9   9       29.53       12.92     14.10 o 
   1   9   9      441.52      500.06     28.85 o 
   3   9   9        0.00       24.43     16.73 o 
   5   9   9       84.45       93.87     20.18 o 
   7   9   9       97.59      132.27     29.66 o 
   9   9   9        9.53       41.27     28.46 o 
 -16  10   9      115.58       65.94     23.63 o 
 -14  10   9       65.20       29.30     19.28 o 
 -12  10   9       50.14       51.20     18.21 o 
 -10  10   9       35.74       38.14     16.11 o 
  -8  10   9       95.73       54.48     22.35 o 
  -6  10   9      628.27      550.20     27.00 o 
  -4  10   9      256.59      263.42     30.15 o 
  -2  10   9      530.93      499.20     26.22 o 
   0  10   9      252.96      280.27     24.22 o 
   2  10   9        4.03        1.50     17.00 o 
   4  10   9        5.53       26.34     19.48 o 
   6  10   9       18.66        0.00     26.36 o 
   8  10   9        2.09        0.00     28.95 o 
 -15  11   9       87.50       83.15     27.34 o 
 -13  11   9       38.37       29.97     17.88 o 
 -11  11   9       43.94        5.95     16.41 o 
  -9  11   9        0.79        0.00     15.44 o 
  -7  11   9      156.92      152.04     20.62 o 
  -5  11   9      165.18      202.85     21.85 o 
  -3  11   9      191.05      262.30     36.44 o 
  -1  11   9      372.15      390.94     33.97 o 
   1  11   9        7.46       43.56     18.92 o 
   3  11   9      101.91      134.44     52.93 o 
   5  11   9        1.06        0.00     24.59 o 
   7  11   9        5.09        0.00     35.09 o 
 -14  12   9      180.91      212.94     38.54 o 
 -12  12   9       15.83       35.26     24.83 o 
 -10  12   9        0.76       15.80     22.49 o 
  -8  12   9        2.26       18.42     21.98 o 
  -6  12   9      140.40      195.07     42.22 o 
  -4  12   9       15.63       43.14     22.95 o 
  -2  12   9       38.72        0.00     21.33 o 
   0  12   9       45.87       61.32     24.70 o 
   2  12   9       30.51       41.58     24.94 o 
   4  12   9        2.48       11.48     25.72 o 
 -11  13   9        1.02        0.00     22.61 o 
  -9  13   9        2.60        0.00     22.90 o 
  -7  13   9       14.09       34.23     25.01 o 
  -5  13   9        5.05        0.00     29.67 o 
  -3  13   9       15.52       46.17     25.73 o 
  -1  13   9       31.89       40.85     26.01 o 
   1  13   9       36.37       49.45     26.89 o 
 -22   0  10        0.06        0.00     22.63 o 
 -20   0  10      148.91      165.23     27.25 o 
 -18   0  10        5.23        0.00     18.24 o 
 -16   0  10        0.53        0.00     15.73 o 
 -14   0  10        1.38        7.49     14.83 o 
 -12   0  10      721.54      714.42     30.11 o 
 -10   0  10      282.20      200.78     19.13 o 
  -8   0  10      312.34      290.72     36.08 o 
  -6   0  10     1214.67     1213.22     34.39 o 
  -4   0  10      286.73      303.61     19.21 o 
  -2   0  10      157.61      181.24     17.13 o 
   0   0  10      604.61      550.02     32.38 o 
   2   0  10     6769.18     7154.48    127.66 o 
   4   0  10       27.21        0.00     15.23 o 
   6   0  10     3325.24     3428.96     83.07 o 
   8   0  10        8.67        0.00     20.05 o 
  10   0  10        8.32        0.00     25.34 o 
  12   0  10       19.73       24.29     32.95 o 
 -23   1  10      101.07       84.37     35.08 o 
 -21   1  10       56.25       36.25     20.92 o 
 -19   1  10        4.06        0.00     18.55 o 
 -17   1  10       48.11       40.69     14.35 o 
 -15   1  10      160.03      200.07     16.21 o 
 -13   1  10        4.76        0.00      9.45 o 
 -11   1  10      392.95      439.70     20.22 o 
  -9   1  10      655.05      796.55     24.73 o 
  -7   1  10       19.92        0.00      8.41 o 
  -5   1  10     1737.10     1739.40     39.79 o 
  -3   1  10       52.38      121.94     12.88 o 
  -1   1  10       37.82       16.04     10.05 o 
   1   1  10        1.06        0.00     10.19 o 
   3   1  10     1713.47     1577.57     48.29 o 
   5   1  10       15.68       11.15     15.63 o 
   7   1  10      352.85      408.34     28.28 o 
   9   1  10       68.74       48.84     18.86 o 
  11   1  10        2.43       23.95     20.48 o 
 -22   2  10        3.09        0.00     19.58 o 
 -20   2  10       20.96       14.95     17.61 o 
 -18   2  10       54.39       51.10     16.62 o 
 -16   2  10      717.07      669.35     28.25 o 
 -14   2  10     2225.63     2035.81     48.51 o 
 -12   2  10       75.33       55.74     13.51 o 
 -10   2  10      218.24      269.60     18.81 o 
  -8   2  10      122.60      156.83     15.68 o 
  -6   2  10      755.61      809.06     38.18 o 
  -4   2  10      189.97      233.01     16.12 o 
  -2   2  10     1035.79      997.11     28.29 o 
   0   2  10       53.97       41.94     10.91 o 
   2   2  10      712.79      651.22     25.92 o 
   4   2  10      460.90      462.39     23.73 o 
   6   2  10        0.02        0.00     14.75 o 
   8   2  10       21.85       26.74     17.43 o 
  10   2  10      128.29      116.74     23.42 o 
  12   2  10        4.74        0.00     24.94 o 
 -21   3  10       22.54       12.34     21.18 o 
 -19   3  10       48.43       35.85     19.44 o 
 -17   3  10      109.25       72.30     17.30 o 
 -15   3  10      140.89      136.36     18.41 o 
 -13   3  10       34.27       37.20     14.25 o 
 -11   3  10      746.14      745.29     25.95 o 
  -9   3  10        1.05       13.23     13.41 o 
  -7   3  10       86.25       51.55     10.85 o 
  -5   3  10        8.15        6.96      9.67 o 
  -3   3  10      429.91      532.20     21.44 o 
  -1   3  10       96.57       75.30     11.96 o 
   1   3  10       19.83       10.09     10.95 o 
   3   3  10        5.82        0.00     12.62 o 
   5   3  10       22.08       43.92     15.60 o 
   7   3  10        8.71        6.87     16.28 o 
   9   3  10       13.58        0.66     28.73 o 
  11   3  10        1.10        0.00     20.82 o 
 -22   4  10        0.12        0.00     24.46 o 
 -20   4  10       15.66        0.00     17.80 o 
 -18   4  10       15.88       39.79     18.03 o 
 -16   4  10     1386.16     1250.01     37.51 o 
 -14   4  10      494.13      495.81     38.22 o 
 -12   4  10      729.85      620.10     25.31 o 
 -10   4  10        2.80        1.05     10.84 o 
  -8   4  10      113.09      107.32     15.99 o 
  -6   4  10        0.00        0.00      9.36 o 
  -4   4  10       21.13        0.55      8.87 o 
  -2   4  10       22.20        0.00      8.98 o 
   0   4  10      197.70      174.93     14.34 o 
   2   4  10        0.57        3.71     11.21 o 
   4   4  10      139.47      164.01     31.65 o 
   6   4  10      160.70      185.19     22.08 o 
   8   4  10       80.86       68.70     20.09 o 
  10   4  10      118.36      169.27     24.97 o 
  12   4  10      201.37      342.00     33.59 o 
 -21   5  10        1.82        0.00     21.88 o 
 -19   5  10       16.28        0.00     23.72 o 
 -17   5  10      160.39      166.12     27.03 o 
 -15   5  10        6.41       10.70     14.10 o 
 -13   5  10      322.12      344.77     22.63 o 
 -11   5  10       29.39       13.99     20.06 o 
  -9   5  10      141.60      153.77     15.45 o 
  -7   5  10       75.18       56.50     10.47 o 
  -5   5  10      257.30      216.40     15.03 o 
  -3   5  10      337.13      340.36     17.15 o 
  -1   5  10      252.70      213.20     15.84 o 
   1   5  10      410.57      401.51     19.30 o 
   3   5  10       66.31       57.72     15.51 o 
   5   5  10       44.01       38.45     16.00 o 
   7   5  10        0.16        0.00     17.32 o 
   9   5  10        4.44        4.53     20.22 o 
  11   5  10       23.98        0.00     24.89 o 
 -20   6  10        8.30        0.00     23.92 o 
 -18   6  10       14.54        0.00     20.07 o 
 -16   6  10        0.00        0.00     15.47 o 
 -14   6  10       22.80        5.15     20.66 o 
 -12   6  10      185.69      246.42     28.90 o 
 -10   6  10      180.10      196.24     17.02 o 
  -8   6  10        2.53        0.00      9.76 o 
  -6   6  10        4.39        1.20      9.88 o 
  -4   6  10       19.20       23.57     10.41 o 
  -2   6  10        1.88        3.70     10.34 o 
   0   6  10      179.67      188.20     16.09 o 
   2   6  10     1605.35     1413.87     40.71 o 
   4   6  10      199.45      212.25     26.40 o 
   6   6  10      611.15      535.39     29.30 o 
   8   6  10        0.38       12.92     18.98 o 
  10   6  10       10.23       36.83     25.82 o 
 -19   7  10        0.00        0.00     22.35 o 
 -17   7  10        6.67        0.00     20.20 o 
 -15   7  10       26.39        0.00     19.15 o 
 -13   7  10        1.77        0.00     17.09 o 
 -11   7  10        5.11        8.55     14.61 o 
  -9   7  10      196.69      194.50     27.88 o 
  -7   7  10      264.90      271.04     20.93 o 
  -5   7  10     1270.91     1127.85     42.65 o 
  -3   7  10      168.27      142.22     18.40 o 
  -1   7  10      160.71      151.24     17.39 o 
   1   7  10      119.46      123.18     17.77 o 
   3   7  10       35.78       58.53     16.34 o 
   5   7  10        2.06        0.00     31.14 o 
   7   7  10        2.29       16.48     25.57 o 
   9   7  10        9.95        2.65     25.67 o 
 -18   8  10       12.41       16.87     22.24 o 
 -16   8  10       43.77       38.32     22.40 o 
 -14   8  10      205.78      176.48     34.06 o 
 -12   8  10        9.29        0.00     15.20 o 
 -10   8  10       82.92       68.03     15.65 o 
  -8   8  10       53.74       42.41     15.55 o 
  -6   8  10      444.91      529.99     25.29 o 
  -4   8  10      220.87      181.47     19.62 o 
  -2   8  10       98.39       64.51     16.24 o 
   0   8  10        2.19        0.00     14.37 o 
   2   8  10       17.57       25.68     16.49 o 
   4   8  10       21.91        0.25     22.12 o 
   6   8  10       11.89       23.59     25.81 o 
   8   8  10        3.46       11.06     26.50 o 
 -17   9  10       29.41       27.50     24.76 o 
 -15   9  10       11.60       14.80     20.81 o 
 -13   9  10       51.85       49.07     17.87 o 
 -11   9  10       97.28      142.02     29.95 o 
  -9   9  10      193.85      230.39     21.87 o 
  -7   9  10      191.47      167.99     19.88 o 
  -5   9  10       74.29       98.40     17.57 o 
  -3   9  10      268.31      340.33     26.09 o 
  -1   9  10      120.18      101.35     26.49 o 
   1   9  10       29.54       29.93     16.78 o 
   3   9  10       13.56       18.26     17.17 o 
   5   9  10        0.12        0.00     24.04 o 
   7   9  10       43.89       24.13     28.48 o 
 -16  10  10      102.26      120.09     27.53 o 
 -14  10  10       44.26       50.91     20.28 o 
 -12  10  10       37.13       52.79     19.62 o 
 -10  10  10        0.53        0.00     14.58 o 
  -8  10  10        1.00        1.87     15.49 o 
  -6  10  10        0.96       14.41     15.76 o 
  -4  10  10        1.22       17.92     16.68 o 
  -2  10  10      162.64      147.76     25.43 o 
   0  10  10        8.41        0.00     17.16 o 
   2  10  10       51.26      112.64     22.30 o 
   4  10  10        1.62        0.00     22.35 o 
   6  10  10        0.27        0.00     27.96 o 
 -15  11  10       28.18       13.01     20.76 o 
 -13  11  10       10.65        0.00     18.49 o 
 -11  11  10       55.64       63.51     19.55 o 
  -9  11  10       46.14       14.69     16.43 o 
  -7  11  10       28.92       18.74     17.53 o 
  -5  11  10      178.74      188.92     23.00 o 
  -3  11  10      414.95      418.55     28.68 o 
  -1  11  10        3.20        0.00     18.10 o 
   1  11  10       38.64       60.14     20.44 o 
   3  11  10       23.82       34.89     33.70 o 
   5  11  10       87.35      114.66     33.40 o 
 -12  12  10        1.48        0.00     34.67 o 
 -10  12  10        8.04       45.80     40.33 o 
  -8  12  10        0.01        0.00     21.80 o 
  -6  12  10       54.44       71.79     25.92 o 
  -4  12  10       81.74       55.55     24.56 o 
  -2  12  10       72.51       99.67     27.62 o 
   0  12  10        3.96        0.00     24.23 o 
   2  12  10       56.49       63.94     28.36 o 
  -7  13  10       33.78       30.59     26.93 o 
  -5  13  10      131.97       98.38     29.69 o 
  -3  13  10        7.89       12.52     24.62 o 
 -21   1  11        3.24        0.00     19.44 o 
 -19   1  11        5.30        0.00     16.33 o 
 -17   1  11      120.89      136.49     18.94 o 
 -15   1  11       61.08       35.09     15.67 o 
 -13   1  11      400.65      449.85     23.10 o 
 -11   1  11       33.76       60.77     16.30 o 
  -9   1  11     1547.64     1553.19     36.30 o 
  -7   1  11       30.30        1.32     10.09 o 
  -5   1  11      155.93      218.36     16.85 o 
  -3   1  11      287.12      260.27     17.62 o 
  -1   1  11      462.42      408.84     19.97 o 
   1   1  11      130.65      146.84     35.21 o 
   3   1  11     2010.54     2081.00     50.01 o 
   5   1  11      327.86      310.13     35.27 o 
   7   1  11       13.36        3.21     17.13 o 
   9   1  11       36.44       27.93     26.02 o 
  11   1  11       15.06       36.90     30.24 o 
 -22   2  11       33.80       34.29     22.04 o 
 -20   2  11       68.38       35.72     20.02 o 
 -18   2  11       41.17       25.00     16.91 o 
 -16   2  11       63.05       41.42     26.99 o 
 -14   2  11      461.50      437.82     33.57 o 
 -12   2  11      310.31      401.23     22.16 o 
 -10   2  11        0.62        0.00     11.45 o 
  -8   2  11       33.28       13.64     11.47 o 
  -6   2  11      438.29      342.75     20.07 o 
  -4   2  11      541.71      466.41     30.47 o 
  -2   2  11      278.74      318.71     19.87 o 
   0   2  11      257.73      222.47     19.09 o 
   2   2  11       93.19      100.03     16.81 o 
   4   2  11      172.36      157.99     20.13 o 
   6   2  11        4.62        6.41     16.62 o 
   8   2  11       21.91       15.70     19.55 o 
  10   2  11        3.75       13.39     21.93 o 
 -21   3  11      103.88       91.67     29.07 o 
 -19   3  11      105.52       96.14     19.36 o 
 -17   3  11     2284.95     2264.69     53.22 o 
 -15   3  11        0.04        0.00     14.76 o 
 -13   3  11       32.86        8.22     14.37 o 
 -11   3  11        3.85       14.79     12.42 o 
  -9   3  11        7.78        5.19     11.99 o 
  -7   3  11      350.92      366.45     22.38 o 
  -5   3  11      284.94      253.42     20.35 o 
  -3   3  11      236.86      224.24     17.90 o 
  -1   3  11      102.14       83.26     14.06 o 
   1   3  11       77.34       63.14     15.02 o 
   3   3  11      214.87      233.40     24.39 o 
   5   3  11       93.08       71.74     17.52 o 
   7   3  11       83.30       91.44     20.55 o 
   9   3  11       39.02       48.57     22.23 o 
  11   3  11       19.38       21.97     24.59 o 
 -20   4  11        8.58        0.00     29.78 o 
 -18   4  11       51.08       61.69     22.53 o 
 -16   4  11       19.98       20.32     16.48 o 
 -14   4  11      160.92      167.97     30.33 o 
 -12   4  11       16.42       14.04     13.46 o 
 -10   4  11       14.77       13.11     22.19 o 
  -8   4  11      155.18      172.93     16.67 o 
  -6   4  11      416.91      485.82     27.26 o 
  -4   4  11        1.41        0.00     10.59 o 
  -2   4  11       35.97       24.86     12.29 o 
   0   4  11      297.07      286.98     26.21 o 
   2   4  11      187.34      189.52     20.90 o 
   4   4  11       24.00        7.94     16.14 o 
   6   4  11        0.12        5.91     17.53 o 
   8   4  11        0.41        0.00     19.09 o 
  10   4  11       85.66       63.91     25.05 o 
 -21   5  11       12.87        9.37     21.58 o 
 -19   5  11       18.79       16.17     19.10 o 
 -17   5  11       55.46       37.20     17.73 o 
 -15   5  11       22.71        4.78     15.98 o 
 -13   5  11        7.01        7.29     14.11 o 
 -11   5  11       28.28        0.00     20.25 o 
  -9   5  11        1.09        0.00     11.88 o 
  -7   5  11        3.70        0.00     11.59 o 
  -5   5  11       86.70       96.85     13.29 o 
  -3   5  11      155.97      144.65     14.31 o 
  -1   5  11        6.42       14.43     11.98 o 
   1   5  11       28.02       17.35     12.29 o 
   3   5  11        0.70        0.00     15.47 o 
   5   5  11       30.76       50.80     18.52 o 
   7   5  11       15.38       16.91     24.99 o 
   9   5  11       29.87       12.37     22.76 o 
 -20   6  11        2.01       24.97     27.98 o 
 -18   6  11        4.64       14.07     21.47 o 
 -16   6  11       29.93       30.02     20.37 o 
 -14   6  11        5.44        0.00     25.44 o 
 -12   6  11        1.39        0.00     15.67 o 
 -10   6  11       53.47       29.92     17.34 o 
  -8   6  11      589.36      666.20     27.58 o 
  -6   6  11      344.00      346.93     36.27 o 
  -4   6  11       50.99       49.43     17.64 o 
  -2   6  11      620.28      531.01     25.36 o 
   0   6  11        2.54        0.00     13.87 o 
   2   6  11        5.35        9.17     19.41 o 
   4   6  11        9.72       23.72     23.82 o 
   6   6  11        1.71        0.00     21.81 o 
   8   6  11       30.88       34.19     28.07 o 
 -19   7  11        3.23       22.45     25.58 o 
 -17   7  11       12.05        0.00     25.96 o 
 -15   7  11       25.37       54.74     20.08 o 
 -13   7  11       13.22       43.45     25.82 o 
 -11   7  11      120.70      165.74     27.23 o 
  -9   7  11      190.63      186.92     20.84 o 
  -7   7  11        3.75       22.56     13.63 o 
  -5   7  11      244.56      349.05     24.06 o 
  -3   7  11       18.52       17.50     14.77 o 
  -1   7  11      613.87      593.21     27.57 o 
   1   7  11      189.75      134.10     19.10 o 
   3   7  11      560.78      599.42     40.84 o 
   5   7  11      282.25      247.06     32.85 o 
   7   7  11        1.17        7.39     27.59 o 
 -18   8  11        2.10        0.00     22.92 o 
 -16   8  11       42.45       34.35     43.81 o 
 -14   8  11        0.43       17.72     21.30 o 
 -12   8  11        9.08        0.00     18.72 o 
 -10   8  11       24.03       23.99     15.42 o 
  -8   8  11      482.16      514.33     34.59 o 
  -6   8  11      153.18      170.71     19.91 o 
  -4   8  11       52.22       50.49     15.90 o 
  -2   8  11       12.87        8.70     15.66 o 
   0   8  11      250.47      236.02     28.82 o 
   2   8  11       27.83       18.28     18.75 o 
   4   8  11        6.80        0.00     25.56 o 
   6   8  11        0.10        0.57     26.00 o 
 -17   9  11       24.90        0.00     24.10 o 
 -15   9  11       10.40       21.35     22.68 o 
 -13   9  11      112.07       71.98     23.88 o 
 -11   9  11        4.22        4.57     16.55 o 
  -9   9  11       26.39        0.00     16.08 o 
  -7   9  11      170.49      167.47     24.94 o 
  -5   9  11       16.15        9.41     15.94 o 
  -3   9  11      143.33      135.19     20.14 o 
  -1   9  11        0.06       31.52     17.15 o 
   1   9  11       17.71       21.84     18.90 o 
   3   9  11        0.01        0.00     22.91 o 
   5   9  11       40.24       68.18     26.98 o 
 -14  10  11       43.51       37.44     25.01 o 
 -12  10  11       30.95       33.35     19.39 o 
 -10  10  11        4.76        0.00     16.03 o 
  -8  10  11        3.51        9.14     17.73 o 
  -6  10  11      354.27      311.69     26.44 o 
  -4  10  11      471.90      521.97     32.32 o 
  -2  10  11        3.88       22.34     17.93 o 
   0  10  11       60.86       84.01     20.86 o 
   2  10  11        0.41        0.00     19.59 o 
   4  10  11       15.32       34.65     27.76 o 
 -13  11  11        0.02       13.11     28.94 o 
 -11  11  11       13.50       21.26     20.50 o 
  -9  11  11        5.12       19.27     18.65 o 
  -7  11  11       43.69       30.52     22.06 o 
  -5  11  11       98.35      131.01     26.91 o 
  -3  11  11        3.66       10.41     18.51 o 
  -1  11  11       18.21       24.59     21.05 o 
   1  11  11       23.84       33.71     22.08 o 
 -10  12  11        4.83        0.00     44.77 o 
  -8  12  11      125.55      124.99     31.61 o 
  -6  12  11      265.95      325.78     38.31 o 
  -4  12  11       56.82       75.14     46.73 o 
  -2  12  11        6.37        8.23     47.65 o 
 -22   0  12       31.42        0.00     38.08 o 
 -20   0  12       16.82       98.93     38.38 o 
 -18   0  12       10.48        0.00     31.69 o 
 -16   0  12       43.09      120.90     37.83 o 
 -14   0  12       79.40       26.72     25.17 o 
 -12   0  12      271.76      281.03     40.00 o 
 -10   0  12      521.54      524.92     41.80 o 
  -8   0  12      135.31       73.16     28.83 o 
  -6   0  12     1085.02     1129.16     58.12 o 
  -4   0  12      164.02      191.37     31.40 o 
  -2   0  12     1358.06     1416.84     66.77 o 
   0   0  12      127.66       75.35     26.85 o 
   2   0  12     2049.73     2189.21     93.35 o 
   4   0  12      358.62      398.28     49.82 o 
   6   0  12        6.41       25.33     34.59 o 
   8   0  12        0.67       54.95     35.85 o 
 -21   1  12       19.85       54.78     28.30 o 
 -19   1  12       45.18       74.81     27.85 o 
 -17   1  12      107.59       75.35     23.77 o 
 -15   1  12      369.17      447.00     44.79 o 
 -13   1  12       42.11      120.37     33.65 o 
 -11   1  12      169.78      156.69     22.40 o 
  -9   1  12      559.78      576.55     35.06 o 
  -7   1  12       55.00       80.64     46.40 o 
  -5   1  12       73.90       72.23     21.23 o 
  -3   1  12        9.42        7.01     14.64 o 
  -1   1  12      238.82      235.17     27.83 o 
   1   1  12        0.00        0.00     17.91 o 
   3   1  12      766.66      743.85     39.52 o 
   5   1  12       68.99       55.62     25.17 o 
   7   1  12        0.06        0.00     24.77 o 
   9   1  12        0.07        0.00     26.88 o 
 -20   2  12      216.49      179.70     28.59 o 
 -18   2  12      300.72      252.08     29.62 o 
 -16   2  12        0.06        0.00     15.48 o 
 -14   2  12       10.99        0.00     16.22 o 
 -12   2  12        0.02        0.00     12.14 o 
 -10   2  12      466.30      482.59     27.94 o 
  -8   2  12      443.09      386.52     20.40 o 
  -6   2  12      103.17      130.68     15.65 o 
  -4   2  12        7.69        6.33     12.23 o 
  -2   2  12       26.63       22.43     13.12 o 
   0   2  12     2070.99     2125.66     48.67 o 
   2   2  12       21.53       15.17     14.81 o 
   4   2  12       64.53       71.08     21.07 o 
   6   2  12       92.78      115.57     27.76 o 
   8   2  12       30.78       26.70     26.57 o 
 -21   3  12       59.94      116.52     23.86 o 
 -19   3  12       12.34        0.00     17.55 o 
 -17   3  12       69.87       83.20     27.67 o 
 -15   3  12       13.31        3.21     15.44 o 
 -13   3  12      107.46      124.18     18.20 o 
 -11   3  12       15.30       26.98     19.78 o 
  -9   3  12        9.04        8.51     12.41 o 
  -7   3  12      221.84      211.59     47.09 o 
  -5   3  12       38.48       30.88     13.07 o 
  -3   3  12       11.19       34.45     13.11 o 
  -1   3  12        0.39        5.24     13.81 o 
   1   3  12        9.34       21.68     15.65 o 
   3   3  12        4.97        4.05     15.65 o 
   5   3  12      177.16      203.37     24.89 o 
   7   3  12        1.18        0.00     19.93 o 
   9   3  12        5.01        0.00     22.99 o 
 -20   4  12      182.97      104.00     23.26 o 
 -18   4  12       51.86       50.78     21.79 o 
 -16   4  12      167.17      126.86     19.75 o 
 -14   4  12       38.99       15.84     18.12 o 
 -12   4  12      106.86      120.49     17.01 o 
 -10   4  12       15.91       22.00     13.53 o 
  -8   4  12        0.07        5.60     12.60 o 
  -6   4  12       79.84       98.18     20.99 o 
  -4   4  12       35.46       55.27     13.85 o 
  -2   4  12       39.22       69.86     14.99 o 
   0   4  12     1006.11      951.96     32.81 o 
   2   4  12       40.19       47.81     16.96 o 
   4   4  12       36.10       43.17     18.91 o 
   6   4  12      117.46      164.39     24.45 o 
   8   4  12       55.40       66.87     23.51 o 
 -19   5  12      104.45      108.87     21.20 o 
 -17   5  12        0.96        3.09     17.75 o 
 -15   5  12      274.00      276.67     23.79 o 
 -13   5  12       69.91      121.08     18.21 o 
 -11   5  12        0.10        0.00     13.16 o 
  -9   5  12      393.66      374.08     21.19 o 
  -7   5  12      188.64      213.97     21.95 o 
  -5   5  12       44.13       50.70     13.91 o 
  -3   5  12      232.98      253.19     20.83 o 
  -1   5  12        0.14        0.04     12.19 o 
   1   5  12      150.17      212.11     21.79 o 
   3   5  12       22.93        5.39     16.92 o 
   5   5  12       63.75       63.66     20.35 o 
   7   5  12       28.98        0.00     22.07 o 
 -18   6  12       45.96       55.55     26.31 o 
 -16   6  12       26.28       22.87     22.26 o 
 -14   6  12        0.07        2.89     18.73 o 
 -12   6  12       75.40      108.90     24.37 o 
 -10   6  12        3.17        0.00     16.78 o 
  -8   6  12       13.48       18.65     16.61 o 
  -6   6  12      153.76      140.74     19.16 o 
  -4   6  12       85.25       88.07     17.64 o 
  -2   6  12      459.50      464.25     25.84 o 
   0   6  12       26.86       18.42     16.42 o 
   2   6  12      305.62      340.77     35.00 o 
   4   6  12       62.98       88.90     25.70 o 
   6   6  12        5.12        0.00     26.00 o 
 -17   7  12       26.98       31.43     23.29 o 
 -15   7  12        0.47       22.54     22.03 o 
 -13   7  12       47.84       42.91     21.87 o 
 -11   7  12      388.90      327.62     29.63 o 
  -9   7  12      751.74      613.92     62.07 o 
  -7   7  12      243.14      261.98     23.09 o 
  -5   7  12       58.65       46.55     16.80 o 
  -3   7  12        5.97        0.00     15.17 o 
  -1   7  12       10.86        9.16     19.06 o 
   1   7  12       70.22      114.57     30.93 o 
   3   7  12       39.06       28.93     24.42 o 
   5   7  12       62.44       49.30     26.72 o 
 -16   8  12        0.07        0.00     24.36 o 
 -14   8  12       71.51       91.37     24.44 o 
 -12   8  12       83.50       88.83     29.23 o 
 -10   8  12       92.22      108.29     27.05 o 
  -8   8  12      111.23      102.71     18.65 o 
  -6   8  12       52.80       32.39     16.70 o 
  -4   8  12        8.07       20.74     16.26 o 
  -2   8  12        2.11        0.00     16.18 o 
   0   8  12      144.90      138.75     21.47 o 
   2   8  12        7.62        0.00     23.65 o 
   4   8  12        0.32       56.44     27.87 o 
 -15   9  12       43.28       59.10     23.26 o 
 -13   9  12        0.18       20.53     23.54 o 
 -11   9  12        5.93       16.16     18.32 o 
  -9   9  12       63.11       80.31     22.74 o 
  -7   9  12      180.54      197.98     30.15 o 
  -5   9  12       65.90       64.81     19.54 o 
  -3   9  12        0.06       27.11     18.23 o 
  -1   9  12        6.56       13.69     18.73 o 
   1   9  12       17.33       11.58     20.12 o 
   3   9  12       25.00       49.49     29.03 o 
 -14  10  12        5.29        0.00     23.37 o 
 -12  10  12        7.00        0.00     19.76 o 
 -10  10  12        8.80       21.52     19.34 o 
  -8  10  12        7.31        0.00     18.54 o 
  -6  10  12       15.69       24.99     18.87 o 
  -4  10  12        0.65       21.99     19.32 o 
  -2  10  12       69.32       65.89     20.99 o 
   0  10  12       12.65        6.18     21.17 o 
   2  10  12        9.03        0.00     29.73 o 
 -11  11  12       24.47       23.44     21.14 o 
  -9  11  12      216.64      218.61     25.98 o 
  -7  11  12      296.14      382.54     30.82 o 
  -5  11  12        9.05       15.46     20.74 o 
  -3  11  12        1.42       21.39     21.08 o 
  -1  11  12       96.17      106.01     23.60 o 
 -21   1  13       19.39        0.00     26.88 o 
 -19   1  13       14.24        0.00     25.67 o 
 -17   1  13       17.64       22.93     23.00 o 
 -15   1  13        2.99        0.00     21.31 o 
 -13   1  13      293.55      318.72     30.65 o 
 -11   1  13       12.87        0.00     17.84 o 
  -9   1  13      198.25      202.38     24.32 o 
  -7   1  13      185.09      195.52     42.52 o 
  -5   1  13       12.26        2.60     16.46 o 
  -3   1  13      167.98      177.74     23.22 o 
  -1   1  13      903.28      873.11     40.63 o 
   1   1  13      123.64       61.80     24.28 o 
   3   1  13       57.23       65.25     25.36 o 
   5   1  13        7.23       20.46     28.30 o 
   7   1  13       15.57       44.38     30.45 o 
 -20   2  13        0.06        5.83     26.84 o 
 -18   2  13      307.70      315.25     38.76 o 
 -16   2  13       26.81       21.04     22.73 o 
 -14   2  13       56.25        1.73     19.75 o 
 -12   2  13      114.68      120.28     21.64 o 
 -10   2  13      262.14      286.74     27.57 o 
  -8   2  13      143.83      120.20     20.98 o 
  -6   2  13       17.75       20.92     17.49 o 
  -4   2  13        8.75       11.30     16.38 o 
  -2   2  13       16.66       12.03     18.09 o 
   0   2  13      590.55      638.89     61.90 o 
   2   2  13       20.92       25.87     22.64 o 
   4   2  13      305.30      333.71     47.43 o 
   6   2  13        2.35        0.00     25.37 o 
 -19   3  13        5.63        1.26     29.43 o 
 -17   3  13       92.94       81.23     19.02 o 
 -15   3  13        2.26        0.00     15.51 o 
 -13   3  13       27.97       36.73     15.41 o 
 -11   3  13       39.83       42.25     15.63 o 
  -9   3  13        4.07        4.45     14.40 o 
  -7   3  13       15.61        8.54     13.65 o 
  -5   3  13       74.33      106.54     23.19 o 
  -3   3  13      274.88      259.76     42.36 o 
  -1   3  13      679.40      698.99     38.22 o 
   1   3  13        0.00        8.49     21.94 o 
   3   3  13       13.98       15.07     23.62 o 
   5   3  13       62.13      118.12     41.96 o 
   7   3  13      118.10      157.86     33.09 o 
 -20   4  13       48.37       48.36     22.22 o 
 -18   4  13       40.57       44.72     20.99 o 
 -16   4  13      186.40      198.03     22.84 o 
 -14   4  13       73.56       49.20     18.75 o 
 -12   4  13      102.66      124.39     18.38 o 
 -10   4  13       19.50        4.28     13.86 o 
  -8   4  13        1.00        0.00     13.57 o 
  -6   4  13       18.01       19.53     14.74 o 
  -4   4  13       13.72       12.84     14.35 o 
  -2   4  13       83.23       55.07     15.83 o 
   0   4  13      158.68      198.84     21.91 o 
   2   4  13       35.15       43.45     19.18 o 
   4   4  13        0.06        0.00     19.09 o 
   6   4  13       41.88       90.37     26.54 o 
 -19   5  13      182.50      159.90     29.59 o 
 -17   5  13       57.95       45.17     19.17 o 
 -15   5  13       21.48       31.69     22.14 o 
 -13   5  13        2.58        6.69     22.29 o 
 -11   5  13       37.25       35.88     19.55 o 
  -9   5  13       27.29       22.84     15.06 o 
  -7   5  13      144.99      134.08     17.47 o 
  -5   5  13       44.89       61.47     15.68 o 
  -3   5  13      105.54      142.63     20.55 o 
  -1   5  13       17.18        2.62     16.50 o 
   1   5  13       20.39        9.06     18.32 o 
   3   5  13       34.49       35.61     20.46 o 
   5   5  13        0.34        0.00     20.33 o 
 -18   6  13        4.69        0.00     35.54 o 
 -16   6  13        7.87        0.00     32.53 o 
 -14   6  13        3.29        6.62     32.21 o 
 -12   6  13      413.72      467.10     93.50 o 
 -10   6  13        2.23        0.00     18.91 o 
  -8   6  13      128.75      145.99     24.95 o 
  -6   6  13       90.98      118.78     23.78 o 
  -4   6  13        3.02        0.00     20.60 o 
  -2   6  13        0.61       22.95     20.03 o 
   0   6  13       36.18       56.98     24.78 o 
   2   6  13        0.01       52.94     31.39 o 
   4   6  13       11.52        0.00     26.23 o 
 -17   7  13       41.94       39.35     24.94 o 
 -15   7  13        0.85        0.00     21.67 o 
 -13   7  13      116.76      153.57     27.67 o 
 -11   7  13       84.51       72.66     22.82 o 
  -9   7  13      103.57       97.05     23.20 o 
  -7   7  13       14.76        2.62     24.55 o 
  -5   7  13       71.60       59.06     21.14 o 
  -3   7  13        6.40       45.46     18.56 o 
  -1   7  13       36.80        8.82     18.26 o 
   1   7  13      162.66      173.52     30.35 o 
   3   7  13        5.64        0.00     27.67 o 
 -16   8  13       32.57       49.64     26.60 o 
 -14   8  13       11.70        4.00     22.72 o 
 -12   8  13      261.35      171.24     29.45 o 
 -10   8  13       66.71       70.85     22.94 o 
  -8   8  13       94.50      119.03     36.28 o 
  -6   8  13       20.27       28.31     18.02 o 
  -4   8  13       68.77       48.90     20.35 o 
  -2   8  13       30.60       44.16     19.02 o 
   0   8  13       49.37       60.09     27.53 o 
   2   8  13        5.38       18.21     28.18 o 
 -13   9  13        9.13        3.93     23.74 o 
 -11   9  13        5.40       22.03     23.35 o 
  -9   9  13        0.78        0.00     18.99 o 
  -7   9  13        7.26        6.85     20.22 o 
  -5   9  13        3.39        0.00     19.31 o 
  -3   9  13       80.04      119.49     23.03 o 
  -1   9  13        7.54       16.16     21.14 o 
   1   9  13        0.08        0.00     28.61 o 
 -10  10  13       62.04       80.89     44.32 o 
  -8  10  13       68.91       48.05     20.44 o 
  -6  10  13        5.61        4.33     20.40 o 
  -4  10  13        5.22       29.31     21.15 o 
  -2  10  13        0.03       11.08     21.69 o 
 -20   0  14       10.44       11.24     39.76 o 
 -18   0  14       55.93       93.00     38.42 o 
 -16   0  14       14.86       15.74     33.92 o 
 -14   0  14       36.50       85.38     31.94 o 
 -12   0  14      184.31      125.41     34.18 o 
 -10   0  14      387.07      458.62     51.17 o 
  -8   0  14        1.01        0.00     23.69 o 
  -6   0  14        0.27        0.00     24.07 o 
  -4   0  14      226.44      200.78     35.83 o 
  -2   0  14      378.42      424.82     47.55 o 
   0   0  14       52.82       30.01     31.94 o 
   2   0  14       94.74      139.69     42.47 o 
   4   0  14       29.76       61.27     40.14 o 
 -19   1  14      154.69      163.89     31.80 o 
 -17   1  14       14.83        6.19     23.49 o 
 -15   1  14        1.28        0.00     20.58 o 
 -13   1  14      334.03      401.35     33.57 o 
 -11   1  14      134.80      151.62     30.83 o 
  -9   1  14        1.23        0.00     18.23 o 
  -7   1  14        9.69       13.67     19.62 o 
  -5   1  14       65.02       90.46     23.26 o 
  -3   1  14        4.08       17.01     19.40 o 
  -1   1  14      727.79      762.87     41.27 o 
   1   1  14       21.76        2.53     22.59 o 
   3   1  14       43.04       37.22     26.37 o 
   5   1  14        5.20        0.00     27.43 o 
 -18   2  14       18.09        0.00     24.41 o 
 -16   2  14        0.11       20.35     28.91 o 
 -14   2  14        0.52        9.79     21.79 o 
 -12   2  14      308.98      317.12     30.56 o 
 -10   2  14       60.74      114.05     22.83 o 
  -8   2  14        4.15        8.99     18.71 o 
  -6   2  14       80.03      119.20     23.19 o 
  -4   2  14      629.50      697.40     45.30 o 
  -2   2  14      142.97      136.88     32.18 o 
   0   2  14        4.14        0.00     23.69 o 
   2   2  14       19.05       25.57     24.93 o 
   4   2  14       52.48       42.23     27.42 o 
 -19   3  14        0.24        6.05     47.19 o 
 -17   3  14       24.47       12.14     24.40 o 
 -15   3  14        2.12        0.00     21.41 o 
 -13   3  14       40.76       56.25     21.97 o 
 -11   3  14        2.88       12.11     20.07 o 
  -9   3  14        6.44        7.72     19.48 o 
  -7   3  14        3.68       30.73     20.11 o 
  -5   3  14       17.65       19.37     19.35 o 
  -3   3  14        4.22        0.00     21.08 o 
  -1   3  14       54.84       67.11     41.22 o 
   1   3  14      259.82      224.74     32.13 o 
   3   3  14        5.09        0.00     45.99 o 
   5   3  14       19.78       28.41     31.57 o 
 -18   4  14       26.86        0.00     25.32 o 
 -16   4  14        1.51        3.69     24.08 o 
 -14   4  14       55.98      100.81     33.94 o 
 -12   4  14      115.61      149.86     26.50 o 
 -10   4  14       56.79       60.85     21.94 o 
  -8   4  14       10.12       19.99     19.63 o 
  -6   4  14        4.89        0.00     18.76 o 
  -4   4  14      182.82      179.28     35.53 o 
  -2   4  14        0.01       21.74     23.22 o 
   0   4  14       27.82       16.04     33.37 o 
   2   4  14       64.72       82.76     28.00 o 
   4   4  14       11.07       25.82     29.70 o 
 -17   5  14        2.08        0.00     24.65 o 
 -15   5  14        0.89        0.00     23.28 o 
 -13   5  14       57.56       81.94     24.28 o 
 -11   5  14       82.84       79.26     24.38 o 
  -9   5  14        0.68        0.00     40.88 o 
  -7   5  14        0.08        0.00     34.71 o 
  -5   5  14        5.31        0.00     24.95 o 
  -3   5  14       85.32      108.32     24.81 o 
  -1   5  14       83.09       50.83     24.15 o 
   1   5  14        0.01       13.92     26.12 o 
   3   5  14       81.70      106.07     32.46 o 
 -16   6  14        3.32        0.00     50.47 o 
 -14   6  14       26.30       16.01     24.65 o 
 -12   6  14       27.16       53.80     23.98 o 
 -10   6  14       61.83       58.35     47.03 o 
  -8   6  14      157.40      118.83     26.95 o 
  -6   6  14       38.30       12.18     23.53 o 
  -4   6  14       21.22       10.50     22.74 o 
  -2   6  14        1.45       35.26     23.38 o 
   0   6  14        6.98       11.22     29.20 o 
   2   6  14       20.56       18.82     27.68 o 
 -15   7  14       33.11       10.20     24.26 o 
 -13   7  14      203.75      216.90     30.31 o 
 -11   7  14      311.52      359.84     35.45 o 
  -9   7  14      107.88      130.77     28.87 o 
  -7   7  14        2.20        0.00     22.09 o 
  -5   7  14       41.98        9.23     23.40 o 
  -3   7  14       52.35       77.53     32.53 o 
  -1   7  14       75.69       63.90     26.41 o 
   1   7  14       55.66       26.03     34.99 o 
 -12   8  14        6.42        0.00     35.47 o 
 -10   8  14      140.78      159.41     39.21 o 
  -8   8  14        2.52        0.00     24.60 o 
  -6   8  14       38.01       24.74     47.51 o 
  -4   8  14       43.60       21.87     21.01 o 
  -2   8  14        9.76       14.43     25.29 o 
  -9   9  14        1.40       28.01     27.36 o 
  -7   9  14       19.22        0.00     22.20 o 
  -5   9  14        0.31        0.00     20.58 o 
 -17   1  15       13.23       30.39     25.61 o 
 -15   1  15       75.95       30.12     24.00 o 
 -13   1  15       74.19      129.56     27.00 o 
 -11   1  15       52.18       76.47     23.40 o 
  -9   1  15        0.23        0.00     29.62 o 
  -7   1  15      133.34       98.82     24.42 o 
  -5   1  15      159.06      183.63     27.14 o 
  -3   1  15       28.90       14.28     28.99 o 
  -1   1  15      109.96      152.56     32.10 o 
   1   1  15        3.72        0.00     26.24 o 
   3   1  15       39.94       61.11     30.34 o 
 -18   2  15        0.20        0.43     28.93 o 
 -16   2  15       16.88        1.04     24.26 o 
 -14   2  15      129.17      147.86     47.52 o 
 -12   2  15       40.17       47.68     22.97 o 
 -10   2  15        3.71        0.15     21.20 o 
  -8   2  15        1.13        0.00     20.91 o 
  -6   2  15       33.05       33.69     21.51 o 
  -4   2  15      358.43      435.20     36.62 o 
  -2   2  15      116.39      132.29     29.19 o 
   0   2  15      222.35      217.78     33.56 o 
   2   2  15        6.52       34.86     27.20 o 
 -17   3  15        6.72        0.00     24.57 o 
 -15   3  15       68.93       51.98     25.06 o 
 -13   3  15      125.85      179.60     28.26 o 
 -11   3  15        0.88        0.00     20.97 o 
  -9   3  15        8.43       37.63     22.65 o 
  -7   3  15       71.90       97.65     25.75 o 
  -5   3  15      127.45      162.81     27.46 o 
  -3   3  15       56.27       26.24     23.37 o 
  -1   3  15        3.45        0.00     24.59 o 
   1   3  15       16.46        0.00     58.05 o 
 -16   4  15        2.84        4.58     26.34 o 
 -14   4  15        8.93        0.00     23.86 o 
 -12   4  15       32.67       60.67     23.94 o 
 -10   4  15       11.07        5.52     21.86 o 
  -8   4  15        7.85        8.99     21.71 o 
  -6   4  15        1.19        0.00     21.97 o 
  -4   4  15       42.04       86.02     24.78 o 
  -2   4  15      100.72       72.20     53.16 o 
   0   4  15        3.24        0.00     24.96 o 
 -15   5  15       95.52       98.65     38.64 o 
 -13   5  15       23.04       39.18     38.97 o 
 -11   5  15       11.94        0.00     37.03 o 
  -9   5  15       51.68      112.07     39.18 o 
  -7   5  15        8.47        0.00     30.97 o 
  -5   5  15        0.10       34.55     36.31 o 
  -3   5  15       61.33       77.01     39.73 o 
  -1   5  15      128.75      205.35     47.06 o 
 -14   6  15       85.29       76.93     28.83 o 
 -12   6  15      325.82      419.62     70.09 o 
 -10   6  15       12.54        0.00     25.02 o 
  -8   6  15        2.34       28.32     24.63 o 
  -6   6  15        7.03       57.52     28.29 o 
  -4   6  15        0.31        0.00     25.48 o 
  -2   6  15        0.00        0.00     37.79 o 
 -11   7  15       23.12       17.42     28.80 o 
  -9   7  15        0.39        0.00     25.32 o 
  -7   7  15        0.61        0.00     24.81 o 
  -5   7  15        1.85        0.00     29.48 o 
  -3   7  15       28.11       31.18     28.56 o 
 -16   0  16       83.96       71.88     42.80 o 
 -14   0  16       30.94       65.48     36.74 o 
 -12   0  16      140.80      167.14     43.82 o 
 -10   0  16        1.94       14.26     31.90 o 
  -8   0  16        9.19        3.03     34.42 o 
  -6   0  16       47.24       67.33     36.65 o 
  -4   0  16       50.33       37.66     36.44 o 
  -2   0  16      200.59      251.65     48.41 o 
 -15   1  16       77.98       90.42     27.71 o 
 -13   1  16        3.49        0.00     23.30 o 
 -11   1  16        1.48        0.00     27.20 o 
  -9   1  16       14.56       54.60     23.79 o 
  -7   1  16       19.48       37.63     25.82 o 
  -5   1  16      166.86      171.68     73.41 o 
  -3   1  16        0.00        0.00     26.08 o 
  -1   1  16        8.35       34.66     30.33 o 
 -14   2  16       27.85       43.27     26.54 o 
 -12   2  16        4.17        2.14     24.74 o 
 -10   2  16       10.35       68.81     26.14 o 
  -8   2  16      118.10      191.29     31.40 o 
  -6   2  16        9.82       21.63     25.03 o 
  -4   2  16      220.97      283.53     46.58 o 
  -2   2  16        0.40        0.00     26.96 o 
 -13   3  16        1.23        0.00     25.03 o 
 -11   3  16       14.96       43.56     25.39 o 
  -9   3  16        1.38       34.47     25.82 o 
  -7   3  16       16.07        0.00     24.46 o 
  -5   3  16       14.23       27.75     24.18 o 
  -3   3  16      114.59      136.81     30.20 o 
 -12   4  16        1.47       57.71     26.52 o 
 -10   4  16        8.16        0.00     23.52 o 
  -8   4  16        4.71       17.78     31.52 o 
  -6   4  16       40.03       79.72     26.70 o 
  -4   4  16      241.68      313.27     35.95 o 
 -11   5  16       19.57       63.83     42.63 o 
  -9   5  16        0.06       23.27     42.20 o 
  -7   5  16        1.69        0.00     41.07 o 
  -5   5  16        4.97       51.34     41.99 o 
  -9   1  17       13.28       28.55     26.57 o 
  -7   1  17       30.81       44.51     41.41 o 
                                                 
